# Supplementary material for: Mapping effective connectivity of human amygdala subdivisions with intracranial stimulation
Source: Nat Commun. 2022 Aug 20;13:4909. doi: 10.1038/s41467-022-32644-y (PMC9392722; doi:10.1038/s41467-022-32644-y)
Supplement: Supplementary file 4 — Source Data [file 41467_2022_32644_MOESM4_ESM.xls]

## Sheet: fig1, StimSite
		Right side
PT number	Stim1	Stim2	X1	Y1	Z1	X2	Y2	Z2	X of midpoint	Y of midpoint	Z of midpoint
376	52	53	27.59	-3.09	-20.13	33.86	-2.38	-19.52	30.725	-2.735	-19.825
384	141	142	13.86	-6.32	-22.58	19.58	-4.32	-22.89	16.72	-5.32	-22.735
384	142	143	19.58	-4.32	-22.89	24.9	-2.59	-23.63	22.24	-3.455	-23.26
384	144	145	30.3	-0.81	-23.34	35.22	0.22	-22.98	32.76	-0.295	-23.16
399	42	43	17.19	-8.69	-25.57	21.57	-5.36	-26.96	19.38	-7.025	-26.265
399	43	44	21.57	-5.36	-26.96	26.67	-1.58	-27.66	24.12	-3.47	-27.31
399	44	45	26.67	-1.58	-27.66	32.07	0.96	-27.24	29.37	-0.31	-27.45
405	83	84	17.35	-5.16	-18.97	20.53	-5.13	-19.22	18.94	-5.145	-19.095
405	84	85	20.53	-5.13	-19.22	23.66	-5.12	-19.75	22.095	-5.125	-19.485
405	85	86	23.66	-5.12	-19.75	26.77	-5	-20.21	25.215	-5.06	-19.98
405	86	87	26.77	-5	-20.21	29.76	-4.86	-20.49	28.265	-4.93	-20.35
405	88	89	32.49	-4.71	-20.78	35.21	-4.43	-21.22	33.85	-4.57	-21
418	150	151	26.77	-5.58	-16.44	28.93	-6.18	-16.61	27.85	-5.88	-16.525
511	28	29	12.64	-3.88	-18.04	14.95	-3.74	-18.11	13.795	-3.81	-18.075
511	29	30	14.95	-3.74	-18.11	17.51	-3.46	-18.22	16.23	-3.6	-18.165
511	31	32	20.14	-2.95	-18.36	22.65	-2.46	-18.76	21.395	-2.705	-18.56
511	30	31	17.51	-3.46	-18.22	20.14	-2.95	-18.36	18.825	-3.205	-18.29
515	13	14	24.96	-6.34	-22.84	27.75	-5.58	-22.84	26.355	-5.96	-22.84
515	12	13	22.07	-6.95	-22.63	24.96	-6.34	-22.84	23.515	-6.645	-22.735
515	11	12	19.28	-7.35	-22.26	22.07	-6.95	-22.63	20.675	-7.15	-22.445
		Left side
369	36	37	19.88	-6.76	-23.49	25.21	-6.95	-24.3	22.545	-6.855	-23.895
369	37	38	25.21	-6.95	-24.3	29.94	-7.49	-24.27	27.575	-7.22	-24.285
400	55	56	20.12	-10.05	-23.81	28.86	-5.75	-24.57	24.49	-7.9	-24.19
400	56	57	28.86	-5.75	-24.57	39.5	-1.61	-22.82	34.18	-3.68	-23.695
404	41	42	19.99	-7.99	-19.7	22.38	-7.14	-19.87	21.185	-7.565	-19.785
404	43	44	24.73	-6.21	-20.08	26.99	-5.26	-20.43	25.86	-5.735	-20.255
427	165	166	19.22	-7.17	-23.04	21.51	-7.51	-22.84	20.365	-7.34	-22.94
466	203	204	16.31	-2.81	-21.26	18.47	-2.88	-21.68	17.39	-2.845	-21.47
466	204	205	18.47	-2.88	-21.68	20.56	-2.97	-22.06	19.515	-2.925	-21.87
466	205	206	20.56	-2.97	-22.06	22.67	-2.99	-22.39	21.615	-2.98	-22.225
466	206	207	22.67	-2.99	-22.39	24.79	-2.88	-22.68	23.73	-2.935	-22.535
466	207	208	24.79	-2.88	-22.68	26.94	-2.65	-22.95	25.865	-2.765	-22.815
466	208	209	26.94	-2.65	-22.95	29.16	-2.21	-23.2	28.05	-2.43	-23.075
515	15	16	22.09	-4.51	-17.97	24.58	-4.13	-18.06	23.335	-4.32	-18.015
515	16	17	24.58	-4.13	-18.06	27.05	-3.81	-18.24	25.815	-3.97	-18.15
515	17	18	27.05	-3.81	-18.24	29.42	-3.53	-18.41	28.235	-3.67	-18.325

## Sheet: fig2, ranges
Destreioux ROI ID	Destreioux ROI name	P150				N/P15
1	'Front-marginal gyrus'	Range value	N (Medial)	N (Lateral)		Range value	N (Medial)	N (Lateral)
2	'Inferior occipital gyrus'	27.0644	3	14		16.4862	4	32
3	'Paracentral lobule and sulcus'	26.5557	5	9		13.7345	87	18
4	'Subcentral gyrus'	25.7291	4	9		12.9532	29	61
5	'Transverse frontopolar'	24.5908	56	12		11.761	4	9
6	'ACC'	24.4077	46	17		11.5309	13	26
7	'aMCC'	24.2149	33	21		11.0025	2	15
8	'pMCC'	23.8191	49	15		10.7915	5	9
9	'dPCC'	23.5632	5	10		10.2309	6	21
10	'vPCC'	22.9016	55	11		9.90482	50	20
11	'Cuneus'	22.7527	87	18		9.56139	4	10
12	'Opercular pat of the inferior frontal gyurs'	22.6574	34	10		9.12662	5	11
13	'Orbital part of the inferior frontal gyrus'	22.4319	13	26		8.59853	56	12
14	'Triangualr part of the inferior frontal gyrus'	22.2162	103	48		8.01478	111	76
15	'Middle frontal gyrus'	20.8536	5	11		7.56269	34	10
16	'Superior frontal gyrus'	20.7961	39	22		7.52464	93	149
17	'Long insular gyrus and central culcus of the insula'	20.7197	60	127		7.35649	103	48
18	'Short insula gyri'	20.7024	14	17		6.90692	3	2
19	'Middle occipital gyrus'	20.4981	3	2		6.69847	46	17
20	'Superior occipital gyrus'	20.0054	111	76		6.20353	3	13
21	'Fusiform gyrus'	19.6609	150	13		6.16501	6	44
22	'Lingual gyrus'	19.2719	29	61		6.05059	20	83
23	'Parahippocampal gyrus'	18.5435	2	15		5.91438	7	30
24	'Orbital gyri'	18.4691	32	2		5.80666	156	197
25	'Angular gyrus'	18.0714	20	10		5.59227	3	14
26	'Supramargianl gyrus'	17.9509	16	6		4.91362	60	127
27	'Superior parietal lobule'	17.9052	6	21		4.809	48	3
28	'Postcentral gyrus'	17.2011	4	10		4.2069	16	6
29	'Precentral gyrus'	16.8026	93	149		4.20357	17	3
30	'Precuneus'	16.6254	3	13		4.15303	49	15
31	'Straight gyrus'	16.407	48	3		4.09366	150	13
32	'Subcallosal gyrus'	15.8719	11	8		3.39709	162	45
33	Heschl's gyrus	15.3183	7	30		3.28091	64	60
34	'Lateral aspect of the superior temporal gyrus'	13.8048	4	32		3.18339	79	52
35	'Planum polare of the superior temporal gyrus'	13.3301	156	197		2.8748	4	15
36	'Planums temporale'	12.2693	50	20		2.85112	120	53
37	'Inferior temporal gyrus'	12.1346	64	60		2.58155	87	12
38	'Middle temporal gyrus'	11.7827	162	45
39	'Horizontal ramus of the anterior segment of the lateral sulcus'	11.512	120	53
40	'Vertical ramus of the anterior segment of the lateral sulcus'	10.6587	6	44
41	'Posterior ramus of the lateral sulcus'	10.3964	20	83
42	'Occipital pole'	10.2132	87	12
43	'Temporal pole'	9.50855	17	3
44	'Calcarine sulcus'	9.05005	79	52
45	'Central sulcus'	8.93576	42	6
46	'Marginal branch of the cingulate sulcus'	8.41232	4	15
47	'Anterior segment of the circular sulcus of the insula'
48	'Inferior segment of the circular sulcus of the insula'
49	'Superior segment of the circular sulcus of the insula'
50	'Anterior transverse collateral sulcus'
51	'Posterior transverse collateral sulcus'
52	'Inferior frontal sulcus'
53	'Middle frontal sulcus'
54	'Superior frontal sulcus'
55	'Sulcus intermedius primus'
56	'Intraparietal sulcus'
57	'Middle occipital sulcus and lunatus sulcus'
58	'Transverse occipital sulcus'
59	'Preoccipital notch'
60	'Lateral occipito-temporal sulcus'
61	'Collateral sulcus'
62	'Lateral orbital sulcus'
63	'Olfactory sulcus'
64	'Orbital sulci'
65	'Parieto-occipital sulcus'
66	'Pericallosal sulcus'
67	'Postcentral sulcus'
68	'Inferior part of the precentral sulcus'
69	'Superior part of the precentral sulcus'
70	'Suborbital sulcus'
71	'Subparietal sulcus'
72	'Inferior temporal sulcus'
73	'Superior temporal sulcus'
74	'Transverse temporal sulcus'
75	'Thalamus'
76	'Amygdala'
77	'Hippocampus'
78	'Substantia innominata'
79	'Ventral striatum'
80	'Putamen'
81	'Caudate'

## Sheet: fig2-b-e
ROI	N/P15	P150
'Front-marginal gyrus'	NaN	NaN
'Inferior occipital gyrus'	6.20353	NaN
'Subcentral gyrus'	4.15303	NaN
'Transverse frontopolar'	NaN	16.6254
'ACC'	NaN	23.8191
'aMCC'	4.2069	NaN
'pMCC'	NaN	NaN
'dPCC'	NaN	17.9509
'Opercular pat of the inferior frontal gyurs'	5.91438	NaN
'Orbital part of the inferior frontal gyrus'	4.91362	NaN
'Triangualr part of the inferior frontal gyrus'	NaN	15.3183
'Middle frontal gyrus'	8.59853	20.7197
'Superior frontal gyrus'	7.56269	20.7024
'Long insular gyrus and central culcus of the insula'	2.8748	24.5908
'Short insula gyri'	NaN	22.6574
'Middle occipital gyrus'	6.16501	8.41232
'Superior occipital gyrus'	4.20357	NaN
'Fusiform gyrus'	11.0025	10.6587
'Lingual gyrus'	12.9532	9.50855
'Parahippocampal gyrus'	3.39709	18.5435
'Orbital gyri'	3.18339	19.2719
'Angular gyrus'	2.58155	11.7827
'Supramargianl gyrus'	3.28091	9.05005
'Superior parietal lobule'	2.85112	10.2132
'Postcentral gyrus'	NaN	12.1346
'Precentral gyrus'	10.2309	11.512
'Precuneus'	NaN	NaN
'Straight gyrus'	7.52464	17.9052
1x1 cell	NaN	23.5632
'Lateral aspect of the superior temporal gyrus'	NaN	16.8026
'Planum polare of the superior temporal gyrus'	6.05059	NaN
'Planums temporale'	5.80666	15.8719
'Inferior temporal gyrus'	9.56139	10.3964
'Middle temporal gyrus'	NaN	13.3301
'Horizontal ramus of the anterior segment of the lateral sulcus'	16.4862	17.2011
'Posterior ramus of the lateral sulcus'	NaN	NaN
'Temporal pole'	NaN	13.8048
'Calcarine sulcus'	NaN	NaN
'Central sulcus'	10.7915	20.7961
'Marginal branch of the cingulate sulcus'	7.35649	18.4691
'Anterior segment of the circular sulcus of the insula'	NaN	26.5557
'Inferior segment of the circular sulcus of the insula'	NaN	22.2162
'Superior segment of the circular sulcus of the insula'	NaN	NaN
'Anterior transverse collateral sulcus'	5.59227	NaN
'Inferior frontal sulcus'	NaN	NaN
'Middle frontal sulcus'	NaN	27.0644
'Superior frontal sulcus'	NaN	22.9016
'Sulcus intermedius primus'	NaN	NaN
'Intraparietal sulcus'	NaN	18.0714
'Transverse occipital sulcus'	11.761	8.93576
'Lateral occipito-temporal sulcus'	NaN	NaN
'Collateral sulcus'	9.12662	25.7291
'Lateral orbital sulcus'	11.5309	NaN
'Olfactory sulcus'	4.809	20.8536
'Orbital sulci'	NaN	22.4319
'Parieto-occipital sulcus'	NaN	16.407
'Postcentral sulcus'	NaN	24.2149
'Inferior part of the precentral sulcus'	4.09366	NaN
'Superior part of the precentral sulcus'	6.69847	NaN
'Subparietal sulcus'	8.01478	19.6609
'Inferior temporal sulcus'	NaN	24.4077
'Superior temporal sulcus'	9.90482	20.0054
'Transverse temporal sulcus'	13.7345	NaN
'Amygdala'	NaN	12.2693
'Hippocampus'	6.90692	22.7527
'Ventral striatum'	NaN	NaN
'Putamen'		20.4981
'Caudate'		NaN

## Sheet: fig2f-g
panel g													g, shuffled
dim		2	3	4	5	6	7	8	9	10	100				2	3	4	5	6	7	8	9	10	100
	1	76.2162	81.3514	82.4324	79.1892	83.5135	80.5405	81.6216	84.5946	82.4324	81.0811			1	55.1351	53.7838	52.1622	55.1351	53.5135	54.3243	49.7297	50	55.1351	52.1622
	2	77.2973	80.8108	80.2703	84.0541	77.5676	83.2432	83.5135	79.4595	83.2432	82.1622			2	52.973	51.3514	58.1081	57.027	55.6757	58.9189	52.7027	50.5405	55.6757	52.4324
	3	78.9189	79.7297	81.8919	77.5676	81.3514	80.8108	80.5405	80.8108	80.8108	86.2162			3	52.7027	54.0541	52.7027	53.2432	57.027	55.9459	54.5946	58.6486	54.3243	52.4324
	4	80.8108	81.6216	78.6486	81.8919	83.5135	82.973	82.1622	81.6216	82.4324	80.8108			4	50.5405	53.7838	55.9459	49.7297	51.8919	52.7027	49.7297	57.5676	53.5135	49.7297
	5	75.9459	80.5405	80.5405	81.6216	83.7838	83.2432	81.6216	81.8919	80.8108	85.1351			5	56.4865	54.5946	57.027	50	49.7297	49.4595	52.1622	55.4054	51.0811	55.9459
	6	76.4865	81.0811	78.1081	81.8919	82.1622	78.3784	80.5405	82.4324	80.8108	82.973			6	57.8378	54.3243	52.4324	50	55.1351	55.1351	53.7838	56.7568	53.5135	50.8108
	7	79.7297	75.9459	86.4865	80	80.2703	78.9189	81.3514	82.973	84.5946	80.5405			7	51.3514	50.8108	52.973	54.8649	48.1081	51.3514	50.2703	50	52.4324	55.4054
	8	75.9459	82.1622	79.1892	81.8919	82.1622	84.0541	81.0811	80.2703	81.8919	84.0541			8	55.9459	56.2162	50.8108	55.4054	56.7568	55.1351	51.0811	51.8919	55.1351	52.1622
	9	76.4865	81.3514	80.5405	80.8108	81.0811	79.1892	80.2703	80.2703	82.4324	85.4054			9	55.9459	54.3243	51.6216	60.2703	52.4324	56.2162	55.6757	50.5405	54.8649	50.8108
	10	73.7838	83.5135	79.1892	78.9189	81.3514	82.4324	83.5135	80.5405	81.3514	84.0541			10	52.7027	48.3784	51.0811	57.027	51.8919	52.973	57.027	55.9459	56.2162	52.4324
panel f													f, shuffled
dim		2	3	4	5									1	52.973	54.3243	51.3514	48.9189
	1	58.9189	76.2162	84.5946	86.2162									2	49.7297	51.6216	50.5405	48.9189
	2	61.0811	80.5405	87.2973	90.5405									3	57.5676	55.9459	51.3514	50.2703
	3	65.1351	81.3514	88.1081	87.5676									4	51.8919	50	52.1622	50.2703
	4	62.7027	82.973	86.4865	90.2703									5	50	51.3514	49.7297	53.5135
	5	63.7838	77.8378	87.027	85.9459									6	53.5135	52.973	51.0811	52.7027
	6	64.0541	77.8378	87.2973	89.7297									7	51.6216	54.0541	53.5135	53.2432
	7	59.7297	78.9189	87.2973	88.1081									8	52.973	57.2973	52.4324	50.2703
	8	61.8919	78.6486	83.7838	86.4865									9	55.4054	58.6486	58.6486	55.9459
	9	62.1622	75.1351	82.1622	87.5676									10	54.0541	53.5135	55.6757	49.7297
	10	62.7027	77.8378	85.6757	85.9459

## Sheet: fig3
	panel f				stim location (panel a)					RF classifier	(panel e)		panel c and d
VarImp	ROI_ID				x	y	z	med-lat					Please see OSF website at DOI 10.17605/OSF.IO/DNGV5.
0.1022	12170	69			29.74	-1.76	-26.2	2			actual	shuffled	Statistical maps (T-maps) in the template space used were placed above.
0.0716	10	75			19.65	-8.125	-17.585	1		max	0.95	0.735	main effect: reml_group_maineffect.nii
0.0454	11169	68			-23.83	-2.925	-23.02	1		min	0.715	0.145	contrast: reml_group_contrast.nii
0.0434	13	82			-28.87	-2.355	-23.36	2		75% point	0.864	0.523
0.043	11130	30			25.04	-5.02	-19.76	1		median	0.841	0.443
0.0419	11144	43			25.04	-5.02	-19.76	1		25%point	0..812	0.361
0.041	11129	29			29.135	-3.245	-21.565	2
0.0398	12169	68			-15.695	-4.875	-21.65	1
0.0392	12153	52			-20.365	-4.44	-21.76	1
0.0367	11148	47			-25.45	-4.655	-21.15	1
0.0356	11139	39			24.4	-6.565	-24.19	2
0.0356	11118	18			-24.815	-3.03	-24.66	1
0.0349	11172	71			21.71	-3.57	-21.445	1
0.0343	12132	32			32.16	-4.965	-20.62	2
0.0333	12124	24			-17.7	-6.675	-20.57	1
0.0331	52	82			-22.495	-5.61	-20.94	1
0.0328	12104	4			-31.35	-4.73	-22.76	2
0.0324	11107	7			-17.7	-6.675	-20.57	1
0.032	60				-17.7	-6.675	-20.57	1
0.0319	12164	63			-26.345	-6.8	-22.01	2
0.0317	11155	54			22.24	-3.455	-23.26	1
0.0312	58	79			-13.425	-2.27	-20.875	1
0.0306	11156	55			-26.285	-4.245	-20.335	2
0.0302	12129	29			-13.425	-2.27	-20.875	1
0.0297	11173	72			29.37	-0.31	-27.45	2
0.0295	12134	34			29.37	-0.31	-27.45	2
0.0295	12108	8			18.94	-5.145	-19.095	1
0.0291	16				-16.28	-3.825	-23.14	1
0.0286	12130	30			22.53	-6.26	-20.905	1
0.0285	12133	33			24.99	-6.045	-20.79	1
0.0268	12	80

## Sheet: fig4
latency	ms
OF	lPFC	SM	PL	TL	CC		latency	NP15			P150		[panel d]	NP15 UMAP values				Class prob	OF,CC	SM,PL	TL
25.2646	23.4706	19.6253	17.707	14.4674	20.9155		ms							1	-4.24092	1.60858			0.267579	0.378091	0.286472
23.6705	24.2756	24.0102	17.0167	19.1485	20.871			Mean	SE		Mean	SE		2	1.47699	5.89218			0.162251	0.377394	0.38446
23.2152	23.2952	14.6602	20.04	19.0151	21.0222		OFC	17.0471	0.465843		128.96	6.8243		3	5.03675	5.46556			0.450456	0.305319	0.341508
23.4658	20.4922	15.3255	20.6746	18.9065	20.3309		DLPFC	18.2677	0.348184		145.269	1.77914		4	4.6027	-6.72983			0.606661	0.112217	0.261228
23.2896	20.6628	15.4038	20.0171	14.6693	20.7012		SM	19.3254	0.500547		152.079	1.12635		5	4.44689	-6.82252			0.606661	0.112217	0.261228
20.7225	22.5875	15.0194	20.6683	19.0859	13.115		PL	20.7908	0.594511		150.377	0.946775		6	0.461862	-4.92256			0.506912	0.16905	0.314138
19.4108	22.0241	15.1528	11.6302	20.0237	21.2995		TL	18.2273	0.240192		156.968	1.0495		7	5.18445	-6.58511			0.566571	0.0532181	0.353341
20.2874	20.9781	15.1016	14.8941	19.1363	13.2935		CC	16.5625	0.814288		143.267	2.61131		8	-2.21737	-4.53743			0.461375	0.248009	0.250289
20.2035	20.6122	15.121	14.8734	18.9818	12.8974									9	-0.717664	-5.17925			0.512977	0.0620971	0.460987
19.9872	21.6734	18.533	14.8422	19.2789	12.9191									10	-0.0497941	-4.46216			0.526882	0.27107	0.164005
19.8287	19.5224	18.744	15.4875	20.7074	12.9778									11	4.48567	-6.87479			0.606661	0.112217	0.261228
18.0986	23.1736	18.5812	22.6532	14.7321	13.1145									12	2.93943	-6.5089			0.553248	0.276591	0.132403
20.2433	22.5114	22.1514	22.9737	19.0776	13.0989									13	1.4588	-5.44462			0.5743	0.0748035	0.432122
20.6737	22.098	22.1689	23.0273	15.1221	12.1526									14	-1.95883	-4.44459			0.684385	0.208473	0.109736
14.5927	21.3482	21.3264	27.9576	13.8924	17.5818									15	-0.694553	-5.06844			0.616148	0.116599	0.267678
21.026	20.486	20.455	27.8517	16.4716	12.3746									16	-4.13242	1.93004			0.226772	0.350369	0.421534
13.6285	23.0838	20.3332	22.5875	13.7874	12.3337									17	3.42347	-5.79899			0.352906	0.164081	0.480449
20.0104	22.842	25.991	23.1133	15.9862	17.5122									18	3.44224	-6.58403			0.728155	0.170069	0.119678
21.3409	21.9024	21.9934	18.2821	18.0165	19.1067									19	4.90145	-6.37306			0.30467	0.0841046	0.630933
20.1507	21.8704	19.8422	18.1011	13.6383	22.5842									20	-4.62265	-2.56337			0.422044	0.26293	0.296738
14.289	20.3686	20.1317	18.9587	14.7135	19.1669									21	1.43721	-5.52476			0.582195	0.0800592	0.409162
15.7846	20.7017	23.7954	22.8287	17.8462	14.9639									22	-5.70481	-0.993036			0.400972	0.216989	0.339533
28.1052	14.6148	19.6106	23.8634	14.2133										23	-4.7041	-1.08183			0.413694	0.267949	0.330807
15.7328	21.1446	11.9997	22.8953	15.6555										24	-4.13759	3.13437			0.196411	0.543449	0.296724
20.5905	23.9034	15.6715	23.41	17.9573										25	2.96826	-6.51024			0.553248	0.276591	0.132403
13.2088	24.0187	15.298	27.7812	14.7038										26	1.30838	-5.68158			0.526612	0.0721702	0.41955
20.0861	20.0396	15.347	22.2028	16.2796										27	4.13298	-6.78165			0.76553	0.116207	0.13961
26.9082	18.6156	15.5378	25.1388	17.8257										28	3.54742	-5.69405			0.394578	0.122984	0.455757
14.1407	23.4987	15.4724	27.6686	19.7054										29	-0.751075	-5.47347			0.480496	0.0825584	0.461479
14.5222	19.9163	15.3725	27.8762	12.5207										30	6.29699	4.62174			0.222634	0.268594	0.449853
19.389	19.7572	18.7868	27.7171	25.496										31	3.36155	5.91919			0.159306	0.397869	0.441358
15.8712	24.0219	18.6656	28.0135	20.645										32	5.15612	-6.84329			0.566571	0.0532181	0.353341
15.4699	19.3893	18.7657	18.5192	19.2108										33	-2.02788	3.98794			0.468746	0.232513	0.318112
15.3346	20.3841	19.2882	18.4227	21.7868										34	-1.81094	-4.54407			0.584554	0.260763	0.172487
22.9824	21.3992	19.1468	18.1547	21.5316										35	2.7554	6.24063			0.307954	0.304882	0.376318
22.9756	16.2781	18.974	18.1163	20.0165										36	-4.36701	3.65903			0.234725	0.332379	0.443783
20.0955	20.4717	26.6728	18.2767	14.1365										37	-2.00531	6.35906			0.223786	0.469114	0.287725
14.3683	20.6711	15.8515	18.237	12.0499										38	-4.71158	3.77197			0.288041	0.240922	0.463531
14.1534	22.9725	27.7066	19.0463	20.3277										39	-2.62665	-4.72091			0.175957	0.264304	0.561924
18.8619	21.3826	18.8616	19.1288	20.9032										40	-2.21594	5.55557			0.520746	0.11493	0.303649
18.3439	22.8801	19.2327	19.2353	20.0171										41	3.48818	-5.63321			0.394578	0.122984	0.455757
14.8967	20.8902	19.732	19.2761	11.6653										42	-5.83362	-0.480166			0.248421	0.199961	0.558582
14.2832	20.5236	18.2253	19.4232	11.647										43	-2.89606	-4.14722			0.233789	0.274735	0.447134
14.2984	20.7358	26.7053	19.3631	11.5824										44	-3.03761	-3.35134			0.293454	0.386043	0.315104
19.0311	20.9968	12.5779	19.4229	15.7419										45	0.572569	6.11906			0.35353	0.194272	0.454989
19.88	21.1738	15.9737	19.2081	15.0409										46	-5.22671	-2.12258			0.349773	0.202529	0.452918
13.8259	19.9926	20.773		15.0898										47	1.41031	-5.5498			0.582195	0.0800592	0.409162
14.3362	21.2706	20.7729		15.9591										48	-4.48649	-2.6775			0.383658	0.120825	0.542691
13.8291	20.348	22.9067		15.8758										49	-0.64932	-4.70902			0.616148	0.116599	0.267678
13.2068	16.333	17.8919		15.8691										50	-5.46646	1.95738			0.315793	0.260866	0.409005
14.0918	15.2022	15.7936		18.0333										51	-4.99434	3.50742			0.309909	0.10824	0.502835
15.1416	15.0495	16.134		18.3286										52	-3.14513	3.98412			0.33378	0.132875	0.558148
12.659	15.2456	22.9071		14.4583										53	-6.02669	0.798627			0.274957	0.194964	0.544932
13.7712	15.3903	24.5141		14.5488										54	-4.61907	3.60619			0.299438	0.155559	0.502523
12.7601	15.1533	24.4142		18.8286										55	-5.64296	3.51295			0.264811	0.228289	0.508931
12.7949	15.1236	22.0261		17.4727										56	-2.4644	-5.73995			0.27604	0.144629	0.546813
12.7752	21.4086	27.5289		13.2918										57	-2.21813	6.35958			0.340608	0.425821	0.25572
11.9788	14.9844	22.4888		19.6549										58	-4.3504	3.08688			0.211722	0.263274	0.507189
17.6243	20.8743			17.9599										59	-2.28856	6.18247			0.326752	0.557662	0.220115
17.4812	18.2234			17.105										60	-0.905634	6.16372			0.410128	0.132271	0.460064
11.9635	21.3581			15.3984										61	-3.12143	-3.17655			0.209526	0.383017	0.398016
22.9204	21.3615			15.0426										62	-2.90881	3.75229			0.383053	0.224304	0.346531
20.901	21.0028			13.9235										63	-2.09535	3.94524			0.468746	0.232513	0.318112
12.8313	20.6702			15.5947										64	-5.50207	0.975962			0.319895	0.184626	0.449964
13.3695	19.9681			16.0144										65	6.53007	5.4139			0.599797	0.202642	0.204431
13.4044	21.2158			26.2099										66	-0.449778	6.10494			0.299299	0.199257	0.534555
12.5412	20.753			26.72										67	6.12082	5.50683			0.516744	0.208798	0.334036
12.0352	20.9205			18.3587										68	6.04811	5.54781			0.394336	0.274047	0.382204
13.4649	17.5978			16.525										69	-0.790022	4.9995			0.562888	0.0806437	0.333942
12.8975	19.9061			13.8431										70	0.062593	4.69879			0.66843	0.0679296	0.275195
12.8458	20.2451			17.0148										71	1.69246	4.72979			0.574704	0.0466737	0.343354
12.9226	16.2714			16.9683										72	-2.26527	-1.82288			0.36113	0.191486	0.475922
13.0395	15.8755			17.2621										73	-0.128304	4.81568			0.66843	0.0679296	0.275195
17.2034	13.266			14.5256										74	-0.345364	4.67982			0.707878	0.0581489	0.294041
12.0285	13.2909			25.0996										75	-2.70583	3.73168			0.405956	0.359339	0.152356
17.2631	13.247			14.5839										76	-0.703951	4.72177			0.562888	0.0806437	0.333942
12.0058	13.2776			15.5335										77	-4.73692	-1.10583			0.413694	0.267949	0.330807
	13.5941			15.1287										78	-1.90013	-1.18862			0.450165	0.232668	0.326738
	13.355			14.2078										79	-1.66111	-2.64224			0.604875	0.276811	0.108678
	13.477			12.7475										80	0.0825973	-4.68738			0.526882	0.27107	0.164005
	13.7477			14.1527										81	-1.87839	3.92937			0.468746	0.232513	0.318112
	13.799			13.3305										82	4.8292	-6.90568			0.606661	0.112217	0.261228
	22.8311			14.0052										83	4.47327	-6.8894			0.606661	0.112217	0.261228
	13.8354			13.3671										84	-1.35628	-3.19433			0.491406	0.390014	0.125732
	13.8569			13.7151										85	-0.722747	-4.67473			0.51735	0.180819	0.23588
	13.9008			16.9245										86	5.0318	-6.87207			0.606661	0.112217	0.261228
	15.2653			14.9111										87	4.26102	-6.9494			0.76553	0.116207	0.13961
	12.4908			14.2842										88	5.04416	-6.92824			0.606661	0.112217	0.261228
	12.3378			11.9097										89	7.34767	-6.26801			0.312566	0.0158286	0.680259
	12.5364			26.03										90	1.20204	-5.63172			0.526612	0.0721702	0.41955
	12.5842			25.8716										91	-1.28073	4.63279			0.660626	0.142263	0.298888
	12.7725			13.8744										92	-5.79626	-0.0410587			0.274957	0.194964	0.544932
	12.7078			21.8423										93	-4.8302	-1.97413			0.422044	0.26293	0.296738
	12.7275			11.7132										94	-2.64193	-4.61597			0.224573	0.285397	0.467385
	13.0469			11.9098										95	-5.84817	0.0310374			0.274957	0.194964	0.544932
	12.9105			20.248										96	-0.961523	6.13749			0.191718	0.192082	0.534323
	15.0417			11.7922										97	-2.50195	-5.94877			0.633222	0.0882469	0.351403
	15.2989			21.5875										98	-5.80614	-0.514152			0.248421	0.199961	0.558582
	14.5152			22.2643										99	-4.02439	-2.78896			0.206881	0.190224	0.579583
	13.1032			18.4654										100	-4.96467	-2.25107			0.350587	0.287516	0.343545
	13.1201			13.4241										101	2.83208	6.18729			0.307954	0.304882	0.376318
	13.2075			15.9749										102	-5.54283	-0.866732			0.285385	0.260378	0.415806
	13.3799			23.6602										103	0.712349	6.1097			0.35353	0.194272	0.454989
	12.3457			15.4034										104	-5.85248	-0.119134			0.274957	0.194964	0.544932
	17.6279			15.4148										105	-2.78711	-5.51197			0.173074	0.103665	0.697403
	17.5357			18.9092										106	1.06233	5.58249			0.319343	0.595842	0.116346
	17.6212			18.0942										107	-5.68385	-1.19866			0.400972	0.216989	0.339533
	13.469			14.4192										108	-0.322262	6.10837			0.468925	0.155188	0.389689
	22.709			12.8453										109	-0.47069	4.6935			0.522322	0.0748521	0.363616
	13.1162			23.7493										110	-0.0572337	4.77547			0.66843	0.0679296	0.275195
	23.9724			19.4599										111	1.60607	4.66861			0.68266	0.0469261	0.297335
	14.6662			13.959										112	-1.09386	4.61846			0.651772	0.108372	0.311847
	21.2055			18.2196										113	-1.52839	-1.83269			0.412451	0.218071	0.370943
	14.7504			15.0055										114	-1.25974	-1.73322			0.581726	0.189387	0.205092
	15.2748			23.029										115	4.72925	5.51703			0.490455	0.300066	0.317867
	15.1122			23.0021										116	5.32704	5.44219			0.285756	0.309598	0.39657
	16.0069			19.6095										117	-0.595448	5.56996			0.247103	0.592838	0.229357
	15.9813			23.2267										118	0.449415	6.08292			0.240675	0.328979	0.389989
	22.8543			16.0045										119	-1.85431	6.39949			0.0885059	0.732603	0.239025
	24.0818			15.9599										120	-5.65651	-0.1285			0.302764	0.275273	0.420815
				23.6327										121	-3.76947	4.54261			0.226931	0.243674	0.533729
				23.9659										122	2.04058	-3.52574			0.223143	0.0817375	0.677565
				15.5934										123	6.86685	-6.03913			0.0353727	0.0457034	0.91658
				15.5906										124	-4.14946	3.1061			0.196411	0.543449	0.296724
				18.8251										125	-4.00314	2.55648			0.196411	0.543449	0.296724
				18.965										126	-4.07954	-0.690922			0.115865	0.504286	0.433695
				25.4134										127	3.95803	2.29164			0.0130355	0.0847301	0.901755
				18.2531										128	-2.23504	6.02076			0.222813	0.535198	0.286258
				26.9074										129	-5.43463	1.87032			0.315793	0.260866	0.409005
				20.7033										130	-5.74351	-1.08844			0.400972	0.216989	0.339533
				24.6593										131	-1.16707	5.79045			0.0887804	0.586627	0.414379
				17.8565										132	-0.955973	-5.50792			0.402198	0.17332	0.402617
				12.6503										133	-1.57298	5.25718			0.086025	0.638355	0.373909
				20.2354										134	1.37929	3.56811			0.0541548	0.136866	0.764339
				27.951										135	-2.1899	6.26399			0.340608	0.425821	0.25572
				15.2933										136	-4.30078	3.66875			0.234725	0.332379	0.443783
				15.1719										137	-6.04118	0.521545			0.274957	0.194964	0.544932
				15.0142										138	-2.12002	6.16135			0.187693	0.607718	0.282933
				14.99										139	-2.42078	5.15723			0.220828	0.378854	0.369122
				16.2811										140	-1.08056	5.34736			0.118196	0.570942	0.307887
				16.2209										141	-4.04016	2.52481			0.226772	0.350369	0.421534
				16.1533										142	1.89405	-5.72036			0.257358	0.191792	0.532279
				15.962										143	2.9046	-4.76029			0.159904	0.183535	0.605221
				15.8524										144	-5.27878	3.57613			0.275392	0.20841	0.477557
				18.5077										145	-4.21267	-1.27015			0.22166	0.340218	0.434266
				18.3719										146	-5.45569	1.00356			0.28956	0.366698	0.352595
				17.9176										147	-3.62759	-4.1156			0.0842557	0.572212	0.397938
				18.6285										148	-2.79313	-4.9885			0.127652	0.297203	0.520505
				18.7304										149	-3.70417	-3.9968			0.0842557	0.572212	0.397938
				18.7547										150	-3.04269	-4.11749			0.233789	0.274735	0.447134
				19.8251										151	-3.81395	-3.80243			0.0842557	0.572212	0.397938
				20.6384										152	-4.25702	-2.37387			0.233313	0.319886	0.436783
				12.3936										153	-3.66107	-4.1369			0.0842557	0.572212	0.397938
				26.2429										154	-2.70012	-5.77038			0.27604	0.144629	0.546813
				20.6058										155	-5.22305	1.28202			0.28956	0.366698	0.352595
				14.9982										156	0.684534	6.10977			0.35353	0.194272	0.454989
				14.6659										157	-2.21189	5.2842			0.220828	0.378854	0.369122
				23.9603										158	-5.02665	1.73054			0.302697	0.402481	0.28738
				22.0011										159	-1.37615	6.30714			0.101233	0.591668	0.29622
				21.7105										160	-5.84763	-0.719843			0.248421	0.199961	0.558582
				22.6655										161	-5.49237	3.13924			0.248413	0.243101	0.528279
				22.9165										162	-4.5691	-1.53423			0.349424	0.267566	0.356859
				22.8381										163	-1.1629	6.24967			0.116375	0.46684	0.364253
				22.4727										164	-5.42607	3.11515			0.238754	0.193132	0.601976
				22.6493										165	-4.05015	2.87036			0.196411	0.543449	0.296724
				17.3453										166	-2.3524	5.05565			0.200658	0.467953	0.35037
				11.8834										167	-2.95351	-2.94299			0.261688	0.569895	0.195475
				18.837										168	-2.61145	-4.51195			0.224573	0.285397	0.467385
				21.7357										169	-2.7283	-4.60794			0.224573	0.285397	0.467385
				17.8394										170	-4.96881	-1.85552			0.255663	0.290692	0.4477
				18.2177										171	-1.32619	-4.86165			0.375978	0.257613	0.311504
				23.707										172	-5.05838	0.95145			0.302697	0.402481	0.28738
				24.104										173	-5.05693	-2.23758			0.350587	0.287516	0.343545
				19.013										174	-4.03229	-0.405789			0.115865	0.504286	0.433695
				18.7806										175	-5.60568	-0.254184			0.302764	0.275273	0.420815
				13.7231										176	3.41549	5.95729			0.159306	0.397869	0.441358
				13.2939										177	-4.05103	-0.522678			0.115865	0.504286	0.433695
				15.342										178	2.56779	6.26891			0.1913	0.421615	0.382922
				21.3441										179	2.86108	6.20666			0.307954	0.304882	0.376318
				20.1194										180	5.75342	4.91716			0.0851058	0.30858	0.568313
				21.4866										181	-1.23041	-2.8334			0.449184	0.462375	0.0953539
				21.3873										182	-2.30601	3.74883			0.514064	0.381079	0.0927949
				21.7071										183	-1.17647	5.3883			0.155967	0.704971	0.280109
				21.5066										184	-0.297916	6.08104			0.225169	0.262176	0.470937
				22.3264										185	5.24867	5.5321			0.25697	0.396389	0.353845
				23.0979										186	6.55307	5.38373			0.599797	0.202642	0.204431
				21.9926										187	6.00866	5.22028			0.549186	0.228134	0.246474
				19.5293										188	-3.24245	-2.84464			0.242332	0.358224	0.337525
				21.9859										189	-3.03993	-3.30114			0.293454	0.386043	0.315104
				21.721										190	-5.22936	0.848111			0.28956	0.366698	0.352595
				20.6352										191	-5.44025	1.78492			0.28956	0.366698	0.352595
				23.2434										192	-2.85567	-2.43829			0.245412	0.672369	0.167009
				23.6506										193	-1.67055	-4.81628			0.277602	0.273924	0.389095
				14.3755										194	2.31119	-5.84075			0.208712	0.280342	0.493977
				12.4087										195	-5.74061	-1.02331			0.400972	0.216989	0.339533
				14.2027										196	-2.68019	-4.89848			0.175957	0.264304	0.561924
				22.028										197	-5.85066	0.269373			0.274957	0.194964	0.544932
				22.8581										198	-5.43727	-0.780483			0.231213	0.334077	0.414958
				21.9982										199	-4.94237	-1.44975			0.377996	0.302207	0.316327
				22.2714										200	-5.85771	-0.801889			0.248421	0.199961	0.558582
				22.1557										201	-5.85155	-0.0585866			0.274957	0.194964	0.544932
				22.6668										202	-2.998	-5.297			0.108119	0.194618	0.632185
				21.8256										203	-2.50531	-5.75748			0.27604	0.144629	0.546813
				21.6513										204	-2.29611	-4.80234			0.191856	0.228926	0.565343
				22.6333										205	-3.44028	-4.09173			0.129986	0.420353	0.442899
				21.9827										206	-3.57778	-4.2506			0.0842557	0.572212	0.397938
				21.9815										207	-5.28062	-2.00051			0.349773	0.202529	0.452918
				22.3928										208	-3.43697	4.5234			0.247397	0.212019	0.511058
				21.465										209	-2.81537	-3.22864			0.293454	0.386043	0.315104
				21.9842										210	-2.4523	-4.48022			0.461375	0.248009	0.250289
				22.2973										211	2.46314	6.22621			0.200211	0.347342	0.454694
				24.4859										212	-1.0078	6.15338			0.191718	0.192082	0.534323
				25.5371										213	-2.72756	4.67467			0.146518	0.411779	0.450409
				11.8844										214	-3.84766	-0.350208			0.180601	0.188427	0.503622
				22.7637										215	2.4895	-4.73722			0.14962	0.0821466	0.768235
				22.731										216	2.2416	-5.79803			0.208712	0.280342	0.493977
				12.4639										217	-4.91993	-1.85539			0.349424	0.267566	0.356859
				12.6382										218	5.40771	5.36894			0.285756	0.309598	0.39657
				12.405										219	-2.03082	-4.45788			0.669751	0.214637	0.116583
				12.3726										220	-1.90397	-4.39426			0.684385	0.208473	0.109736
				12.3656										221	2.38006	4.99853			0.645312	0.0424705	0.372369
				19.5957										222	-1.39964	-0.967948			0.543515	0.119835	0.347217
				19.5973										223	4.93219	-6.85593			0.606661	0.112217	0.261228
				11.5994										224	-0.507638	-5.52062			0.480496	0.0825584	0.461479
				20.6506										225	7.09283	-5.6846			0.0228988	0.0158928	0.967309
				22.7873										226	2.73612	6.30273			0.1913	0.421615	0.382922
				14.0933										227	2.25569	-5.50999			0.247659	0.126549	0.636809
				14.1637										228	3.46035	-5.67512			0.394578	0.122984	0.455757
				15.9822										229	7.15061	-5.72035			0.0228988	0.0158928	0.967309
				15.7111										230	7.16146	-5.78842			0.0200971	0.0173635	0.961415
				15.7276										231	5.31341	5.36085			0.235061	0.27156	0.480411
				23.3546										232	7.19342	-5.82448			0.0200971	0.0173635	0.961415
				20.8971										233	7.08597	-5.78681			0.0200971	0.0173635	0.961415
				22.4603										234	7.14941	-5.81269			0.0200971	0.0173635	0.961415
				12.3579										235	4.73028	-6.89095			0.606661	0.112217	0.261228
				12.4111										236	7.34565	-5.80673			0.0265865	0.0138934	0.961826
				12.3773										237	7.26247	-5.78177			0.0200971	0.0173635	0.961415
				11.6121										238	-5.46344	-0.185315			0.304639	0.257909	0.416026
				22.4751										239	-4.78092	-0.865804			0.156852	0.486493	0.365955
				22.0102										240	-4.08765	2.03689			0.226772	0.350369	0.421534
				22.6408										241	-4.52246	-0.602745			0.156852	0.486493	0.365955
				25.828										242	-5.98086	0.174683			0.274957	0.194964	0.544932
				11.9643										243	-4.34644	-2.94867			0.175243	0.14875	0.719638
				22.175										244	-4.06652	2.43376			0.226772	0.350369	0.421534
				22.3378										245	-4.07044	2.3184			0.226772	0.350369	0.421534
				22.3748										246	-4.6163	-0.985708			0.413694	0.267949	0.330807
				22.1335										247	-4.06158	-0.767325			0.115865	0.504286	0.433695
				21.9621										248	-2.83431	-5.70612			0.152891	0.0861945	0.785072
				22.2024										249	-2.7905	-5.70969			0.152891	0.0861945	0.785072
				18.045										250	2.33696	-3.60768			0.223143	0.0817375	0.677565
				17.8881										251	2.0207	-3.56664			0.223143	0.0817375	0.677565
				17.8902										252	2.33114	-5.255			0.208945	0.103181	0.705565
				17.8949										253	6.38079	-5.73633			0.0253909	0.0345146	0.947037
				17.9833										254	6.45103	-5.73608			0.0253909	0.0345146	0.947037
				18.0247										255	5.86921	-5.88764			0.0754931	0.0470958	0.898099
				18.2649										256	6.43297	-5.75452			0.0199159	0.0402368	0.944118
				18.419										257	6.52072	-5.8183			0.0199159	0.0402368	0.944118
				12.5767										258	6.43103	-5.81134			0.0199159	0.0402368	0.944118
				12.6154										259	5.11367	-6.97957			0.566571	0.0532181	0.353341
				12.6684										260	2.27785	-3.54781			0.223143	0.0817375	0.677565
				19.5421										261	7.19731	3.55252			0.0758261	0.0466526	0.896719
				23.899										262	6.61781	3.54863			0.0444675	0.0454507	0.920226
				11.3441										263	4.08484	2.4242			0.00756528	0.0293092	0.973202
				18.7973										264	3.91719	2.21705			0.0130355	0.0847301	0.901755
				19.0216										265	-3.92116	-0.317573			0.246144	0.145098	0.531707
				18.856										266	-2.63554	-5.81319			0.27604	0.144629	0.546813
				18.7788										267	-5.28969	-0.81662			0.231213	0.334077	0.414958
				18.7312										268	-3.59922	-4.03152			0.0842557	0.572212	0.397938
				19.029										269	-4.3336	-1.12583			0.22166	0.340218	0.434266
				19.0393										270	-3.18634	4.0686			0.174769	0.175673	0.649445
														271	-5.18535	3.06459			0.241562	0.122352	0.672296
														272	-3.21108	4.0846			0.174769	0.175673	0.649445
														273	-3.11103	3.796			0.316559	0.160462	0.556876
														274	-2.53624	-5.75343			0.27604	0.144629	0.546813
														275	-5.64023	-1.51999			0.225709	0.172599	0.613002
														276	2.87	-5.47712			0.35508	0.12472	0.498457
														277	3.66247	-5.63238			0.394578	0.122984	0.455757
														278	-2.63436	-4.8149			0.175957	0.264304	0.561924
														279	-3.29378	-5.04033			0.0684687	0.230205	0.743497
														280	-5.8254	-0.707274			0.248421	0.199961	0.558582
														281	-3.75687	-3.91458			0.0842557	0.572212	0.397938
														282	-4.81169	3.68992			0.288041	0.240922	0.463531
														283	-5.18317	-1.94043			0.255663	0.290692	0.4477
														284	-4.25818	-3.29493			0.176638	0.158018	0.704286
														285	-5.09217	3.43638			0.241562	0.122352	0.672296
														286	-5.93452	0.165465			0.274957	0.194964	0.544932
														287	-2.07161	-5.75457			0.122115	0.0929357	0.807507
														288	-4.35432	-3.02628			0.175243	0.14875	0.719638
														289	-3.49719	-4.66148			0.10616	0.277113	0.614915
														290	1.51546	6.35272			0.113402	0.242861	0.618309
														291	1.5041	6.27932			0.113402	0.242861	0.618309
														292	0.405983	6.03785			0.240675	0.328979	0.389989
														293	-0.0302879	6.0008			0.225169	0.262176	0.470937
														294	-6.06494	-0.432048			0.248421	0.199961	0.558582
														295	-4.14207	4.06786			0.182396	0.243627	0.572214
														296	-3.29099	4.26887			0.174769	0.175673	0.649445
														297	-3.25775	3.76776			0.316559	0.160462	0.556876
														298	-1.13623	5.94402			0.131458	0.217056	0.596442
														299	-1.0801	5.99915			0.131458	0.217056	0.596442
														300	-0.669762	4.68729			0.522322	0.0748521	0.363616
														301	3.48531	-5.7687			0.352906	0.164081	0.480449
														302	-5.86298	1.10943			0.303505	0.126884	0.55603
														303	-1.39631	-4.46079			0.43193	0.263026	0.28392
														304	-4.34588	3.75308			0.234725	0.332379	0.443783
														305	-4.94591	3.45282			0.309909	0.10824	0.502835
														306	3.52073	-5.70497			0.394578	0.122984	0.455757
														307	-4.16146	3.37235			0.196411	0.543449	0.296724
														308	-4.59805	3.24778			0.238808	0.18591	0.657669
														309	-5.48729	1.79098			0.319895	0.184626	0.449964
														310	-4.3126	3.67597			0.234725	0.332379	0.443783
														311	-4.88567	-1.95063			0.349424	0.267566	0.356859
														312	-1.79605	-5.66751			0.124767	0.108735	0.789561
														313	-5.64404	0.92317			0.319895	0.184626	0.449964
														314	-5.43598	1.80907			0.315793	0.260866	0.409005
														315	5.42415	4.71309			0.0894269	0.325213	0.570314
														316	5.14301	4.56772			0.0646797	0.265418	0.669658
														317	-4.20698	-2.30154			0.202839	0.262169	0.536176
														318	5.95281	5.02927			0.0851058	0.30858	0.568313
														319	-2.64125	-5.09718			0.182497	0.168626	0.62287
														320	5.15353	5.11451			0.235061	0.27156	0.480411
														321	6.01122	4.57301			0.222634	0.268594	0.449853
														322	-3.32871	-3.14749			0.209526	0.383017	0.398016
														323	-3.67752	-3.02272			0.189907	0.224307	0.590271
														324	1.42864	3.56394			0.0541548	0.136866	0.764339
														325	1.32363	3.63544			0.0594492	0.135241	0.780743
														326	6.81674	-6.12204			0.0353727	0.0457034	0.91658
														327	6.70497	-6.13516			0.0353727	0.0457034	0.91658
														328	2.76556	5.49787			0.187778	0.335557	0.478866
														329	2.72421	5.36784			0.159647	0.261718	0.585169
														330	-2.05738	5.24236			0.155148	0.257054	0.535695
														331	-1.04047	5.78066			0.117915	0.369475	0.571336
														332	1.93669	6.321			0.286525	0.272251	0.447641
														333	1.47978	-5.48909			0.582195	0.0800592	0.409162
														334	-0.913144	-5.3418			0.445782	0.131604	0.418897
														335	-1.91563	-1.17014			0.450165	0.232668	0.326738
														336	-1.9723	3.83985			0.468746	0.232513	0.318112
														337	-2.05854	3.90583			0.468746	0.232513	0.318112
														338	-0.833063	4.51264			0.522322	0.0748521	0.363616
														339	1.71062	4.62916			0.68266	0.0469261	0.297335
														340	-2.65998	-5.85214			0.27604	0.144629	0.546813
														341	-3.96913	4.38377			0.163841	0.20335	0.637592
														342	-4.62315	-0.727682			0.156852	0.486493	0.365955
														343	2.54126	-3.68793			0.0541248	0.0363145	0.941114
														344	7.52954	-6.04164			0.0535226	0.0152744	0.929274
														345	7.45052	-5.91815			0.0535226	0.0152744	0.929274
														346	3.68722	-5.70185			0.394578	0.122984	0.455757
														347	6.0494	-6.18159			0.148204	0.0670264	0.745742
														348	-4.39201	3.54692			0.249514	0.220944	0.478773
														349	6.76218	4.5098			0.156505	0.365859	0.44192
														350	5.41662	5.41566			0.285756	0.309598	0.39657
														351	-6.01487	-0.432454			0.248421	0.199961	0.558582
														352	1.34191	3.65722			0.0594492	0.135241	0.780743
														353	3.14566	6.08756			0.159306	0.397869	0.441358
														354	-3.89871	4.39307			0.163841	0.20335	0.637592
														355	-4.26488	3.48277			0.249514	0.220944	0.478773
														356	-1.81054	6.4587			0.0885059	0.732603	0.239025
														357	-2.26489	6.26286			0.340608	0.425821	0.25572
														358	2.05414	-3.51714			0.223143	0.0817375	0.677565
														359	2.06929	-3.50947			0.223143	0.0817375	0.677565
														360	-4.15867	-1.33028			0.191152	0.280523	0.483026
														361	2.40364	-4.87466			0.14962	0.0821466	0.768235
														362	3.82685	-5.3268			0.226611	0.18557	0.557023
														363	2.50212	-3.61048			0.106104	0.0490545	0.886189
														364	4.08759	2.47148			0.00756528	0.0293092	0.973202
														365	2.61477	-4.49998			0.0590822	0.0471442	0.931649
														366	-4.25413	-3.09616			0.175243	0.14875	0.719638
														367	-6.00038	0.437372			0.274957	0.194964	0.544932
														368	-5.36203	3.36258			0.238754	0.193132	0.601976
														369	1.58729	-5.26779			0.273761	0.101028	0.609334
														370	1.60016	-5.18571			0.273761	0.101028	0.609334
														371	-5.59887	3.52683			0.264811	0.228289	0.508931
														372	-4.18373	-1.23369			0.191152	0.280523	0.483026
														373	-4.47908	-2.7376			0.383658	0.120825	0.542691
														374	1.51512	6.29968			0.113402	0.242861	0.618309
														375	-2.03132	6.25884			0.223786	0.469114	0.287725
														376	-4.80786	3.44628			0.238808	0.18591	0.657669
														377	-5.24206	3.25622			0.238754	0.193132	0.601976
														378	-3.01477	4.696			0.183333	0.231581	0.577012
														379	-6.06042	0.12337			0.274957	0.194964	0.544932
														380	-5.91447	-0.511278			0.248421	0.199961	0.558582
														381	-5.65421	3.53198			0.264811	0.228289	0.508931
														382	-2.41018	-1.95616			0.36113	0.191486	0.475922
														383	2.88561	-6.41962			0.27334	0.163501	0.572194
														384	-3.00491	-3.28603			0.293454	0.386043	0.315104
														385	-5.42569	1.28042			0.28956	0.366698	0.352595
														386	1.20644	-5.67589			0.526612	0.0721702	0.41955
														387	-5.0888	0.765131			0.278839	0.28878	0.386268
														388	-1.50815	-4.81923			0.277602	0.273924	0.389095
														389	-5.64458	1.003			0.319895	0.184626	0.449964
														390	-6.00036	-0.560403			0.248421	0.199961	0.558582
														391	-0.893973	-4.77644			0.616148	0.116599	0.267678
														392	-0.0157429	-5.44587			0.480123	0.104477	0.44445
														393	0.493683	-5.41722			0.352049	0.100465	0.557672
														394	-3.97006	-2.88504			0.189907	0.224307	0.590271
														395	-1.08706	6.13547			0.191718	0.192082	0.534323
														396	-3.81062	4.49703			0.163841	0.20335	0.637592
														397	-6.10844	0.323166			0.274957	0.194964	0.544932
														398	0.315402	-5.4601			0.255368	0.118571	0.621838
														399	5.3971	4.96504			0.0894269	0.325213	0.570314
														400	5.14479	4.50932			0.0551499	0.281517	0.721286
														401	7.2216	-5.70874			0.0228988	0.0158928	0.967309
														402	3.33276	-5.56343			0.408539	0.10242	0.477136
														403	4.39734	-5.55493			0.397727	0.101162	0.542421
														404	1.62191	-5.19558			0.273761	0.101028	0.609334
														405	2.65139	5.9747			0.115394	0.261951	0.65511
														406	-2.09926	6.0139			0.126055	0.584235	0.360375
														407	0.814575	5.70104			0.230334	0.606945	0.216207
														408	2.2258	6.18997			0.237467	0.205493	0.550039
														409	-0.318272	4.7677			0.66843	0.0679296	0.275195
														410	2.59963	5.1527			0.173799	0.127426	0.664272
														411	0.858989	6.19583			0.35353	0.194272	0.454989
														412	5.24547	5.49609			0.285756	0.309598	0.39657
														413	-1.96364	6.44322			0.223786	0.469114	0.287725
														414	-5.14452	3.34181			0.241562	0.122352	0.672296
														415	-4.47522	3.97801			0.148587	0.396465	0.49129
														416	1.66557	-5.73957			0.220886	0.205154	0.603497
														417	-3.13305	-5.37751			0.0596551	0.12921	0.859276
														418	-2.48552	-5.86484			0.27604	0.144629	0.546813
														419	-4.45565	3.15722			0.211722	0.263274	0.507189
														420	-4.3226	3.01199			0.211722	0.263274	0.507189
														421	-4.29723	-1.97496			0.233313	0.319886	0.436783
														422	-4.22587	-0.279794			0.195552	0.418683	0.387769
														423	-4.20968	-1.18532			0.22166	0.340218	0.434266
														424	-3.92641	-0.344531			0.180601	0.188427	0.503622
														425	-3.86495	-0.333271			0.180601	0.188427	0.503622
														426	2.62763	-3.77514			0.0541248	0.0363145	0.941114
														427	2.49988	-3.66105			0.0541248	0.0363145	0.941114
														428	-4.04019	-0.415765			0.115865	0.504286	0.433695
														429	2.6786	-4.58569			0.0590822	0.0471442	0.931649
														430	2.47187	-3.7904			0.0541248	0.0363145	0.941114
														431	2.13581	-5.00102			0.184034	0.0987821	0.716966
														432	2.29079	-3.59019			0.223143	0.0817375	0.677565
														433	2.43752	-4.69885			0.0590822	0.0471442	0.931649
														434	3.27182	-5.05581			0.154204	0.148554	0.694507
														435	2.67637	-4.7508			0.14962	0.0821466	0.768235
														436	3.21888	-5.17858			0.226611	0.18557	0.557023
														437	4.35002	1.99308			0.00756528	0.0293092	0.973202
														438	4.38609	2.01496			0.00756528	0.0293092	0.973202
														439	2.59722	-3.8213			0.0541248	0.0363145	0.941114
														440	2.49186	-3.65556			0.0541248	0.0363145	0.941114
														441	-4.41621	-2.79669			0.175243	0.14875	0.719638
														442	-4.63279	-0.909031			0.156852	0.486493	0.365955
														443	1.31781	6.24568			0.158217	0.24111	0.518349
														444	-2.2095	5.63611			0.249392	0.184549	0.444812
														445	-5.90831	0.117923			0.274957	0.194964	0.544932
														446	-5.51726	3.55273			0.264811	0.228289	0.508931
														447	-0.602554	6.11129			0.410128	0.132271	0.460064
														448	-5.42344	2.97807			0.238754	0.193132	0.601976
														449	-5.5867	3.53484			0.264811	0.228289	0.508931
														450	-2.05753	5.10875			0.155148	0.257054	0.535695
														451	0.662676	6.15564			0.35353	0.194272	0.454989
														452	-5.7665	1.45342			0.319895	0.184626	0.449964
														453	-0.17106	6.0895			0.225169	0.262176	0.470937
														454	-1.41671	5.2109			0.140431	0.469109	0.330855
														455	-5.77966	-1.03181			0.302031	0.177997	0.563618
														456	-5.36669	-1.96992			0.248379	0.188658	0.584817
														457	-2.79813	-3.805			0.233789	0.274735	0.447134
														458	-2.58789	-4.40012			0.208229	0.259389	0.499205
														459	-5.68273	3.54713			0.264811	0.228289	0.508931
														460	-5.41677	3.34248			0.238754	0.193132	0.601976
														461	-6.01036	0.704362			0.274957	0.194964	0.544932
														462	-4.48457	3.96711			0.148587	0.396465	0.49129
														463	-6.07144	0.349553			0.274957	0.194964	0.544932
														464	-6.00723	0.721624			0.274957	0.194964	0.544932
														465	1.49993	6.37027			0.113402	0.242861	0.618309
														466	-5.75615	1.04057			0.319895	0.184626	0.449964
														467	-1.09681	6.09474			0.131458	0.217056	0.596442
														468	1.15701	6.2872			0.113402	0.242861	0.618309
														469	-3.97622	4.37323			0.106642	0.278014	0.630125
														470	-3.00011	-5.57598			0.152891	0.0861945	0.785072
														471	-3.03542	-5.48371			0.173074	0.103665	0.697403
														472	-3.97334	-2.79982			0.189907	0.224307	0.590271
														473	-5.20643	-2.06782			0.350587	0.287516	0.343545
														474	-3.10881	-5.40116			0.0596551	0.12921	0.859276
														475	0.127464	6.02634			0.225169	0.262176	0.470937
														476	-5.19916	1.29355			0.302697	0.402481	0.28738
														477	-5.21896	-1.81899			0.248379	0.188658	0.584817
														478	-3.09153	3.90564			0.33378	0.132875	0.558148
														479	-5.14212	3.18812			0.241562	0.122352	0.672296
														480	-4.18661	-2.72025			0.206881	0.190224	0.579583
														481	-2.76036	-4.35706			0.208229	0.259389	0.499205
														482	-5.88073	1.12595			0.303505	0.126884	0.55603
														483	-4.71988	3.81362			0.288041	0.240922	0.463531
														484	-0.423641	-5.39453			0.512977	0.0620971	0.460987
														485	-3.18138	-2.62431			0.220318	0.405523	0.331415
														486	-0.650789	-5.47464			0.480496	0.0825584	0.461479
														487	-2.85142	-3.76246			0.233789	0.274735	0.447134
														488	-2.14483	4.97434			0.232352	0.244059	0.512691
														489	-3.71235	4.51296			0.226931	0.243674	0.533729
														490	-4.28526	3.16437			0.211722	0.263274	0.507189
														491	-0.939155	6.10806			0.191718	0.192082	0.534323
														492	-3.75628	4.52039			0.226931	0.243674	0.533729
														493	0.989655	6.23911			0.35353	0.194272	0.454989
														494	0.527303	6.05997			0.240675	0.328979	0.389989
														495	-5.4281	3.42932			0.238754	0.193132	0.601976
														496	-3.84851	4.46864			0.163841	0.20335	0.637592
														497	-1.16809	6.22797			0.116375	0.46684	0.364253
														498	-4.9809	3.55834			0.309909	0.10824	0.502835
														499	-2.52869	-4.78435			0.175957	0.264304	0.561924
														500	1.59	-5.2047			0.273761	0.101028	0.609334
														501	-3.99001	-2.99093			0.206881	0.190224	0.579583
														502	5.20702	5.47209			0.285756	0.309598	0.39657
														503	-2.15877	5.40981			0.239882	0.126649	0.511723
														504	-2.89765	3.76708			0.383053	0.224304	0.346531
														505	-0.961416	5.33309			0.118196	0.570942	0.307887
														506	-5.0883	0.659275			0.278839	0.28878	0.386268
														507	2.17732	5.86093			0.143753	0.278102	0.587645
														508	4.68069	-6.50976			0.606661	0.112217	0.261228
														509	1.66393	-5.22397			0.273761	0.101028	0.609334
														510	5.91677	-6.21441			0.265017	0.048959	0.707217
														511	-4.00186	2.47149			0.226772	0.350369	0.421534
														512	-4.21094	-2.07277			0.233313	0.319886	0.436783
														513	7.08661	3.59465			0.0758261	0.0466526	0.896719
														514	6.86238	3.52723			0.0444675	0.0454507	0.920226
														515	7.05351	3.55401			0.0758261	0.0466526	0.896719
														516	1.4429	3.49892			0.0541548	0.136866	0.764339
														517	6.41257	3.68303			0.0464703	0.0867509	0.887131
														518	-2.54118	-4.60947			0.224573	0.285397	0.467385
														519	-3.40881	4.41233			0.174769	0.175673	0.649445
														520	2.07972	6.31742			0.306045	0.221685	0.451131
														521	2.6142	6.09991			0.115394	0.261951	0.65511
														522	2.71296	6.15055			0.200211	0.347342	0.454694
														523	0.665385	6.12617			0.35353	0.194272	0.454989
														524	-2.26678	-1.83992			0.36113	0.191486	0.475922
														525	2.13222	4.86972			0.645312	0.0424705	0.372369
														526	6.61284	5.43331			0.599797	0.202642	0.204431
														527	6.32081	5.50219			0.516744	0.208798	0.334036
														528	6.14665	5.5546			0.394336	0.274047	0.382204
														529	0.175491	-4.35648			0.515926	0.293334	0.171274
														530	6.65222	-6.18057			0.193698	0.0431096	0.757529
														531	5.25478	-6.78284			0.566571	0.0532181	0.353341
														532	6.51714	-6.27196			0.193698	0.0431096	0.757529
														533	7.35663	-5.85878			0.0265865	0.0138934	0.961826
														534	7.46405	-5.90651			0.0535226	0.0152744	0.929274
														535	7.52562	-5.97374			0.0535226	0.0152744	0.929274
														536	7.32329	-6.28637			0.312566	0.0158286	0.680259
														537	4.54474	-5.59598			0.171531	0.103214	0.689657
														538	1.69905	-5.18748			0.273761	0.101028	0.609334
														539	-3.00749	-5.49638			0.173074	0.103665	0.697403
														540	3.36955	-5.46275			0.408539	0.10242	0.477136
														541	-3.23473	-5.17187			0.0596551	0.12921	0.859276
														542	-2.84317	-5.67329			0.152891	0.0861945	0.785072
														543	-2.50506	-5.9309			0.633222	0.0882469	0.351403
														544	-4.27666	-2.35138			0.233313	0.319886	0.436783
														545	-3.02372	-3.31747			0.293454	0.386043	0.315104
														546	0.4425	-4.95145			0.506912	0.16905	0.314138
														547	-1.69462	4.34141			0.172135	0.431638	0.376347
														548	-5.21546	1.22339			0.28956	0.366698	0.352595
														549	-0.74496	-5.4349			0.512977	0.0620971	0.460987
														550	-1.20894	-5.40816			0.257107	0.147582	0.608305
														551	-5.5802	-1.55987			0.225709	0.172599	0.613002
														552	-5.60415	-1.49657			0.225709	0.172599	0.613002
														553	-5.52927	3.50243			0.264811	0.228289	0.508931
														554	-4.44424	-0.242363			0.195552	0.418683	0.387769
														555	-5.47488	1.48172			0.28956	0.366698	0.352595
														556	2.67938	6.28415			0.1913	0.421615	0.382922
														557	0.809449	5.72601			0.230334	0.606945	0.216207
														558	-2.45006	4.56217			0.212945	0.507435	0.318077
														559	-2.90002	-2.27018			0.245412	0.672369	0.167009
														560	-3.00729	-2.73943			0.261688	0.569895	0.195475
														561	-1.97275	3.96586			0.468746	0.232513	0.318112
														562	6.73453	5.17705			0.552381	0.245783	0.197775
														563	6.13311	5.54795			0.394336	0.274047	0.382204
														564	-1.09905	-1.96682			0.613351	0.249552	0.140135
														565	-1.10805	-2.81367			0.452954	0.416143	0.132669
														566	-1.67105	-2.78646			0.476344	0.455925	0.0698098
														567	4.51805	-6.87333			0.606661	0.112217	0.261228
														568	-2.18781	-4.64914			0.461375	0.248009	0.250289
														569	-5.18128	3.50259			0.309909	0.10824	0.502835
														570	-3.61111	4.49288			0.163841	0.20335	0.637592
														571	-0.906335	-4.7766			0.531796	0.228492	0.235308
														572	2.43152	5.06246			0.50711	0.0708881	0.509459
														573	1.34801	-5.66659			0.526612	0.0721702	0.41955
														574	-5.11483	0.558219			0.278839	0.28878	0.386268
														575	-5.5536	-1.68224			0.225709	0.172599	0.613002
														576	-2.92927	-2.58219			0.245412	0.672369	0.167009
														577	-0.305972	4.49957			0.752252	0.102934	0.165375
														578	-0.654661	4.50676			0.591109	0.148999	0.211288
														579	1.70273	4.75643			0.574704	0.0466737	0.343354
														580	-2.15965	-4.45329			0.669751	0.214637	0.116583
														581	1.68262	6.38243			0.286525	0.272251	0.447641
														582	-2.00432	6.41007			0.223786	0.469114	0.287725
														583	4.35617	-5.63321			0.416548	0.120026	0.439458
														584	-1.9811	-4.37408			0.684385	0.208473	0.109736
														585	2.72873	6.14605			0.200211	0.347342	0.454694
														586	1.70885	4.66942			0.68266	0.0469261	0.297335
														587	1.05582	4.65152			0.648604	0.103079	0.238595
														588	-5.18076	0.982623			0.302697	0.402481	0.28738
														589	-1.66222	6.39546			0.0885059	0.732603	0.239025
														590	-3.77396	-0.12153			0.246144	0.145098	0.531707
														591	2.35591	-3.64383			0.223143	0.0817375	0.677565
														592	2.0087	6.3432			0.306045	0.221685	0.451131
														593	5.1399	-6.84333			0.566571	0.0532181	0.353341
														594	-0.901752	-4.33216			0.509821	0.255358	0.203992
														595	-1.20001	4.73544			0.602849	0.149345	0.28814
														596	-5.77918	-1.05359			0.400972	0.216989	0.339533
														597	6.95689	4.39933			0.187866	0.395814	0.401629
														598	-1.02007	-5.26195			0.445782	0.131604	0.418897
														599	-0.689478	-5.45668			0.512977	0.0620971	0.460987
														600	1.57806	-5.29042			0.273761	0.101028	0.609334
														601	-3.11183	4.57412			0.247397	0.212019	0.511058
														602	0.0645036	-4.42924			0.515926	0.293334	0.171274
														603	-0.498446	-4.90245			0.616148	0.116599	0.267678
														604	-1.65842	-2.68752			0.476344	0.455925	0.0698098
														605	-4.26841	3.58106			0.249514	0.220944	0.478773
														606	-5.60355	3.51762			0.264811	0.228289	0.508931
														607	-2.22746	5.52371			0.520746	0.11493	0.303649
														608	-1.41178	-4.70437			0.375978	0.257613	0.311504
														609	-1.1306	-2.20537			0.609139	0.352456	0.0899782
														610	4.77175	-6.94034			0.606661	0.112217	0.261228
														611	7.04915	5.23494			0.792112	0.109349	0.150049
														612	2.15664	4.84158			0.645312	0.0424705	0.372369
														613	-2.65469	-5.81599			0.27604	0.144629	0.546813
														614	2.01183	-3.48495			0.223143	0.0817375	0.677565
														615	-4.1195	-1.11217			0.191152	0.280523	0.483026
														616	-4.10982	2.4205			0.226772	0.350369	0.421534
														617	2.93902	-6.49339			0.27334	0.163501	0.572194
														618	0.117599	-4.37062			0.515926	0.293334	0.171274
														619	-1.1597	-2.66716			0.609139	0.352456	0.0899782
														620	-2.50739	3.7114			0.405956	0.359339	0.152356
														621	-3.1882	-2.53181			0.220318	0.405523	0.331415
														622	-4.92859	-1.82231			0.349424	0.267566	0.356859
														623	-2.86595	4.65953			0.235162	0.255297	0.456417
														624	-5.91708	0.0479668			0.274957	0.194964	0.544932
														625	-3.09939	3.97587			0.33378	0.132875	0.558148
														626	-2.24139	5.4801			0.343709	0.125874	0.433846
														627	-1.08473	6.04688			0.131458	0.217056	0.596442
														628	-1.16057	5.99234			0.131458	0.217056	0.596442
														629	-0.734157	5.77966			0.227076	0.356562	0.512514
														630	0.110316	6.05574			0.225169	0.262176	0.470937
														631	1.64775	6.37983			0.286525	0.272251	0.447641
														632	-2.25841	5.32582			0.220828	0.378854	0.369122
														633	-1.54942	-1.91698			0.412451	0.218071	0.370943
														634	-1.78213	-1.81706			0.412451	0.218071	0.370943
														635	-0.420282	4.59079			0.707878	0.0581489	0.294041
														636	1.94746	4.74568			0.574704	0.0466737	0.343354
														637	-0.589061	4.59043			0.522322	0.0748521	0.363616
														638	-1.50478	-1.23834			0.398103	0.243073	0.343442
														639	4.01604	2.22574			0.00756528	0.0293092	0.973202
														640	2.82223	-4.463			0.0663256	0.106875	0.882859
														641	-2.37784	-5.88114			0.139176	0.100227	0.770638
														642	3.10011	6.11463			0.307954	0.304882	0.376318
														643	7.00975	-5.65854			0.0228988	0.0158928	0.967309
														644	-0.798855	4.72144			0.562888	0.0806437	0.333942
														645	-2.22096	5.47564			0.343709	0.125874	0.433846
														646	4.07541	2.54969			0.0134679	0.0284709	0.969442
														647	3.93608	2.26149			0.0130355	0.0847301	0.901755
														648	5.988	4.8099			0.0851058	0.30858	0.568313
														649	-1.33401	-5.54591			0.227874	0.128009	0.624551
														650	2.03065	-5.21862			0.208945	0.103181	0.705565
														651	-4.87211	3.57689			0.299438	0.155559	0.502523
														652	-5.71597	-1.33319			0.400972	0.216989	0.339533
														653	4.11998	2.52297			0.00756528	0.0293092	0.973202
														654	-2.44974	-5.78192			0.139176	0.100227	0.770638
														655	2.57318	-4.04932			0.0541248	0.0363145	0.941114
														656	4.41291	2.03034			0.00756528	0.0293092	0.973202
														657	4.48929	2.34762			0.0128827	0.0359579	0.966812
														658	4.33426	2.83993			0.0134679	0.0284709	0.969442
														659	6.58537	-6.19294			0.193698	0.0431096	0.757529
														660	6.7687	-6.12534			0.0353727	0.0457034	0.91658
														661	2.26144	6.25767			0.306045	0.221685	0.451131
														662	2.69112	5.74484			0.120503	0.444941	0.506797
														663	-3.07323	4.04519			0.33378	0.132875	0.558148
														664	-2.74151	4.61976			0.146518	0.411779	0.450409
														665	-2.619	4.68276			0.146518	0.411779	0.450409
														666	-2.65747	4.65562			0.146518	0.411779	0.450409
														667	7.30561	-5.67277			0.0304232	0.0132312	0.963261
														668	3.90617	2.23705			0.0130355	0.0847301	0.901755
														669	2.72013	-4.37206			0.0541248	0.0363145	0.941114
														670	2.17384	-5.14213			0.208945	0.103181	0.705565
														671	6.73598	-6.14554			0.0353727	0.0457034	0.91658
														672	6.77895	-6.09871			0.0353727	0.0457034	0.91658
														673	-1.44588	-1.30459			0.543515	0.119835	0.347217
														674	-1.87584	-1.17962			0.398103	0.243073	0.343442
														675	-1.2827	-1.66173			0.581726	0.189387	0.205092
														676	-1.31373	-1.39165			0.543515	0.119835	0.347217
														677	-1.36529	-1.28285			0.543515	0.119835	0.347217
														678	-1.52251	-1.74984			0.412451	0.218071	0.370943
														679	7.56832	3.86043			0.178528	0.26201	0.537453
														680	7.16033	3.6724			0.0749119	0.0961055	0.848171
														681	5.2752	4.59929			0.0646797	0.265418	0.669658
														682	0.566517	-4.97504			0.506912	0.16905	0.314138
														683	0.512382	-4.82239			0.506912	0.16905	0.314138
														684	0.111976	-4.72208			0.607602	0.185269	0.242444
														685	-1.31599	-1.32881			0.543515	0.119835	0.347217
														686	-1.21194	-1.8244			0.581726	0.189387	0.205092
														687	-0.32475	4.40464			0.752252	0.102934	0.165375
														688	7.04335	5.25834			0.792112	0.109349	0.150049
														689	0.761395	5.74888			0.230334	0.606945	0.216207
														690	-5.87721	1.15484			0.303505	0.126884	0.55603
														691	-5.42197	2.74744			0.238754	0.193132	0.601976
														692	-5.77011	1.32998			0.319895	0.184626	0.449964
														693	-5.29712	0.81272			0.28956	0.366698	0.352595
														694	-5.35874	2.48859			0.315793	0.260866	0.409005
														695	-2.23555	5.31552			0.220828	0.378854	0.369122
														696	7.4106	3.57896			0.154325	0.0556856	0.727862
														697	-3.94438	2.66551			0.293722	0.37938	0.263142
														698	3.53722	-5.64476			0.394578	0.122984	0.455757
														699	1.53679	3.50117			0.298122	0.0516281	0.626785
														700	1.49152	-5.47763			0.582195	0.0800592	0.409162
														701	3.7346	-5.57305			0.408539	0.10242	0.477136
														702	2.77624	-5.56524			0.35508	0.12472	0.498457
														703	1.6145	-5.18073			0.273761	0.101028	0.609334
														704	-4.12949	-3.11696			0.225539	0.23363	0.488551
														705	-2.62873	-5.61908			0.295957	0.108517	0.591907
														706	4.31161	-5.59981			0.416548	0.120026	0.439458
														707	3.73351	-5.54582			0.408539	0.10242	0.477136
														708	1.78569	-5.14078			0.273761	0.101028	0.609334
														709	-2.52199	-5.88378			0.633222	0.0882469	0.351403
														710	-2.46487	-5.91316			0.633222	0.0882469	0.351403
														711	-4.60934	-0.932714			0.413694	0.267949	0.330807
														712	-4.25229	-2.28788			0.233313	0.319886	0.436783
														713	-4.33955	-2.30304			0.233313	0.319886	0.436783
														714	-0.0909801	-4.68613			0.526882	0.27107	0.164005
														715	-1.96627	-2.63615			0.638451	0.248896	0.0944589
														716	-5.21065	1.20171			0.302697	0.402481	0.28738
														717	-5.50696	1.44303			0.319895	0.184626	0.449964
														718	-4.5586	3.71199			0.288041	0.240922	0.463531
														719	-5.53904	1.87897			0.34106	0.213365	0.372422
														720	-0.7305	-4.7074			0.616148	0.116599	0.267678
														721	-0.646341	-5.09403			0.616148	0.116599	0.267678
														722	-0.970839	-4.92853			0.531796	0.228492	0.235308
														723	-5.7844	0.337515			0.274957	0.194964	0.544932
														724	-5.05041	-1.31403			0.377996	0.302207	0.316327
														725	-5.72962	-0.965238			0.400972	0.216989	0.339533
														726	2.90209	-5.11974			0.233499	0.216399	0.490021
														727	2.09325	-3.50079			0.223143	0.0817375	0.677565
														728	4.38447	-5.69097			0.416548	0.120026	0.439458
														729	-1.07545	6.0592			0.131458	0.217056	0.596442
														730	7.1745	5.2657			0.792112	0.109349	0.150049
														731	7.08116	5.2856			0.792112	0.109349	0.150049
														732	1.78843	4.56945			0.68266	0.0469261	0.297335
														733	6.57528	5.47622			0.599797	0.202642	0.204431
														734	-1.54842	-2.57659			0.604875	0.276811	0.108678
														735	-1.5198	-1.00211			0.398103	0.243073	0.343442
														736	1.73211	4.75206			0.574704	0.0466737	0.343354
														737	2.12205	4.88698			0.645312	0.0424705	0.372369
														738	-1.42469	-0.879275			0.815748	0.0730961	0.179931
														739	-1.36156	-0.818393			0.815748	0.0730961	0.179931
														740	-1.26587	5.02932			0.602849	0.149345	0.28814
														741	2.2796	6.27095			0.306045	0.221685	0.451131
														742	5.66664	5.33329			0.240156	0.27805	0.449675
														743	-5.36908	0.645814			0.304639	0.257909	0.416026
														744	6.0679	5.02146			0.311745	0.272426	0.35109
														745	-2.44102	3.72614			0.514064	0.381079	0.0927949
														746	1.93789	6.2715			0.286525	0.272251	0.447641
														747	1.99089	6.27697			0.306045	0.221685	0.451131
														748	2.77233	5.53322			0.233107	0.315977	0.46895
														749	2.86697	5.5116			0.187778	0.335557	0.478866
														750	0.071096	-5.34651			0.480123	0.104477	0.44445
														751	0.174351	-5.42382			0.480123	0.104477	0.44445
														752	2.7973	-6.35397			0.27334	0.163501	0.572194
														753	7.17105	4.04478			0.165616	0.285434	0.453528
														754	3.47721	-5.75867			0.352906	0.164081	0.480449
														755	3.80922	-5.50809			0.408539	0.10242	0.477136
														756	-1.44155	-2.48564			0.615955	0.274204	0.0978455
														757	-1.71118	-2.73197			0.476344	0.455925	0.0698098
														758	-4.95022	1.3282			0.302697	0.402481	0.28738
														759	-4.99066	1.39242			0.302697	0.402481	0.28738
														760	-2.41455	3.71249			0.514064	0.381079	0.0927949
														761	-1.98	-4.58332			0.669751	0.214637	0.116583
														762	-2.93609	-3.5029			0.293454	0.386043	0.315104
														763	-1.24111	-4.63353			0.43193	0.263026	0.28392
														764	-2.82533	-3.88951			0.233789	0.274735	0.447134
														765	-3.93317	-2.82195			0.189907	0.224307	0.590271
														766	-0.955993	-5.53779			0.402198	0.17332	0.402617
														767	2.29039	-5.88519			0.199494	0.250233	0.48185
														768	1.35244	-5.5153			0.582195	0.0800592	0.409162
														769	-0.639959	-5.48409			0.480496	0.0825584	0.461479
														770	6.47623	-6.25389			0.193698	0.0431096	0.757529
														771	0.261446	-5.50746			0.378595	0.133649	0.491417
														772	3.7798	-5.52876			0.408539	0.10242	0.477136
														773	7.31829	-6.21765			0.312566	0.0158286	0.680259
														774	4.3378	-6.82791			0.76553	0.116207	0.13961
														775	5.73674	-6.41171			0.265017	0.048959	0.707217
														776	4.8396	-6.35131			0.30467	0.0841046	0.630933
														777	-1.10345	-2.71623			0.452954	0.416143	0.132669
														778	5.33685	-6.77438			0.566571	0.0532181	0.353341
														779	-1.79819	-2.70755			0.476344	0.455925	0.0698098
														780	1.73981	4.47498			0.69728	0.07519	0.216215
														781	6.44071	5.481			0.599797	0.202642	0.204431
														782	-1.15728	-1.91748			0.613351	0.249552	0.140135
														783	7.01753	-6.39309			0.254786	0.0203949	0.730849
														784	-2.27985	5.45066			0.343709	0.125874	0.433846
														785	-1.72179	-4.69515			0.584554	0.260763	0.172487
														786	-2.19445	-3.41335			0.495466	0.311658	0.173346
														787	6.10135	5.34994			0.549186	0.228134	0.246474
														788	6.49742	5.39369			0.599797	0.202642	0.204431
														789	7.09473	5.27231			0.792112	0.109349	0.150049
														790	5.18644	5.50469			0.285756	0.309598	0.39657
														791	-3.76513	4.54206			0.226931	0.243674	0.533729
														792	-5.39956	3.17583			0.238754	0.193132	0.601976
														793	-3.21682	4.0524			0.33378	0.132875	0.558148
														794	-4.25958	3.43502			0.211722	0.263274	0.507189
														795	3.19287	-5.36378			0.226611	0.18557	0.557023
														796	-1.74488	6.33793			0.0885059	0.732603	0.239025
														797	3.42265	5.89949			0.159306	0.397869	0.441358
														798	3.38263	5.88406			0.159306	0.397869	0.441358
														799	-4.15361	3.56784			0.218842	0.48776	0.402802
														800	3.42195	-5.77784			0.352906	0.164081	0.480449
														801	2.84681	5.74421			0.168722	0.481776	0.407228
														802	5.30723	5.47636			0.285756	0.309598	0.39657
														803	-0.113598	6.0885			0.225169	0.262176	0.470937
														804	1.32023	6.30343			0.113402	0.242861	0.618309
														805	2.85721	5.44262			0.187778	0.335557	0.478866
														806	2.52079	6.23356			0.200211	0.347342	0.454694
														807	-4.08507	2.75492			0.196411	0.543449	0.296724
														808	1.17636	5.46317			0.12207	0.761602	0.188159
														809	-1.85579	-1.26795			0.398103	0.243073	0.343442
														810	-1.48525	-2.97782			0.449184	0.462375	0.0953539
														811	-2.7804	-3.26588			0.252078	0.39417	0.301839
														812	-0.817272	-4.43692			0.509821	0.255358	0.203992
														813	-1.30707	-3.74149			0.427625	0.371116	0.237691
														814	4.59378	-6.69461			0.606661	0.112217	0.261228
														815	-4.19243	3.09429			0.196411	0.543449	0.296724
														816	1.34772	5.60246			0.174148	0.71419	0.134614
														817	1.25635	5.57999			0.174148	0.71419	0.134614
														818	1.16326	4.03902			0.109505	0.431459	0.309744
														819	-1.62138	6.38865			0.0885059	0.732603	0.239025
														820	-2.20463	6.12221			0.326752	0.557662	0.220115
														821	1.09082	3.93229			0.109505	0.431459	0.309744
														822	-4.18117	-1.13773			0.191152	0.280523	0.483026
														823	1.07404	5.31645			0.228471	0.589779	0.195349
														824	-4.82572	-0.568493			0.156852	0.486493	0.365955
														825	6.88463	4.45931			0.187866	0.395814	0.401629
														826	5.95029	5.09565			0.240156	0.27805	0.449675
														827	5.58742	5.26075			0.240156	0.27805	0.449675
														828	5.3151	5.45606			0.285756	0.309598	0.39657
														829	5.79002	5.08886			0.0851058	0.30858	0.568313
														830	7.11577	4.23641			0.187866	0.395814	0.401629
														831	-4.42432	-0.834032			0.119003	0.574582	0.342028
														832	1.89434	6.35223			0.286525	0.272251	0.447641
														833	-1.92518	-1.35889			0.450165	0.232668	0.326738
														834	-1.08096	6.07623			0.131458	0.217056	0.596442
														835	-3.56858	4.46398			0.174769	0.175673	0.649445
														836	1.4706	5.73802			0.134767	0.686614	0.214538
														837	-1.99008	6.38587			0.223786	0.469114	0.287725
														838	2.24004	-5.83704			0.208712	0.280342	0.493977
														839	4.6808	-5.88297			0.117947	0.109362	0.748408
														840	1.76268	-5.21837			0.273761	0.101028	0.609334
														841	-2.07471	6.1248			0.187693	0.607718	0.282933
														842	0.786719	5.74241			0.230334	0.606945	0.216207
														843	-5.7945	-0.117342			0.274957	0.194964	0.544932
														844	-2.09424	5.93106			0.126055	0.584235	0.360375
														845	6.84152	4.47304			0.0989815	0.409332	0.480788
														846	6.8763	4.45231			0.187866	0.395814	0.401629
														847	7.61386	3.93636			0.178528	0.26201	0.537453
														848	7.67924	3.93481			0.178528	0.26201	0.537453
														849	-5.14866	1.36523			0.302697	0.402481	0.28738
														850	-5.01691	1.6247			0.302697	0.402481	0.28738
														851	2.89358	-6.48119			0.27334	0.163501	0.572194
														852	2.90367	-6.51536			0.553248	0.276591	0.132403
														853	0.805366	5.7538			0.230334	0.606945	0.216207
														854	2.38692	-5.99391			0.199494	0.250233	0.48185
														855	-1.90149	6.356			0.223786	0.469114	0.287725
														856	-5.52326	-1.75747			0.225709	0.172599	0.613002
														857	-4.44215	3.82286			0.234725	0.332379	0.443783
														858	-4.19355	-0.331383			0.115865	0.504286	0.433695
														859	6.73678	4.52122			0.156505	0.365859	0.44192
														860	-0.967412	-4.61791			0.40875	0.284439	0.248835
														861	2.7251	5.61353			0.120503	0.444941	0.506797
														862	-5.16242	0.804923			0.302697	0.402481	0.28738
														863	-1.04794	5.20441			0.118196	0.570942	0.307887
														864	-4.08067	2.49494			0.226772	0.350369	0.421534
														865	-5.67703	3.53572			0.264811	0.228289	0.508931
														866	-2.72039	-3.23614			0.252078	0.39417	0.301839
														867	-0.960343	-5.02635			0.531796	0.228492	0.235308
														868	-4.99924	1.61937			0.302697	0.402481	0.28738
														869	-2.86513	-2.30618			0.245412	0.672369	0.167009
														870	-2.04738	-4.50036			0.669751	0.214637	0.116583
														871	0.0493197	-4.67285			0.526882	0.27107	0.164005
														872	-2.84713	-2.56979			0.245412	0.672369	0.167009
														873	-1.669	-3.30075			0.502258	0.441995	0.0879226
														874	-1.58018	5.31099			0.086025	0.638355	0.373909
														875	2.83233	5.5057			0.187778	0.335557	0.478866
														876	1.23434	6.28487			0.113402	0.242861	0.618309
														877	7.70258	3.9199			0.178528	0.26201	0.537453
														878	7.82971	3.79642			0.086248	0.110334	0.821901
														879	2.00368	6.25085			0.306045	0.221685	0.451131
														880	1.58453	5.7653			0.134023	0.706876	0.20937
														881	-3.78565	4.45775			0.163841	0.20335	0.637592
														882	-4.79663	3.84273			0.148587	0.396465	0.49129
														883	-4.58618	4.03107			0.148587	0.396465	0.49129
														884	5.48129	4.93704			0.0894269	0.325213	0.570314
														885	5.43062	4.77996			0.0894269	0.325213	0.570314
														886	0.693939	5.97286			0.240675	0.328979	0.389989
														887	4.1208	5.51304			0.285172	0.327904	0.35535
														888	-4.50736	-0.391236			0.156852	0.486493	0.365955
														889	-3.99188	2.59011			0.196411	0.543449	0.296724
														890	4.41295	-5.64047			0.416548	0.120026	0.439458
														891	1.56518	5.63596			0.134023	0.706876	0.20937
														892	-4.6874	-0.658324			0.156852	0.486493	0.365955
														893	-4.2826	-0.324594			0.119003	0.574582	0.342028
														894	-4.22797	-0.420676			0.119003	0.574582	0.342028
														895	3.02115	-5.39843			0.233499	0.216399	0.490021
														896	0.821539	5.77306			0.230334	0.606945	0.216207
														897	-0.187566	-5.46589			0.378595	0.133649	0.491417
														898	5.33471	4.65196			0.0646797	0.265418	0.669658
														899	0.421831	-5.48867			0.255368	0.118571	0.621838
														900	0.855773	5.67466			0.230334	0.606945	0.216207
														901	6.24817	-6.26366			0.148204	0.0670264	0.745742
														902	3.91939	-5.61642			0.394578	0.122984	0.455757
														903	-1.1592	5.3928			0.128072	0.760223	0.238568
														904	-3.07138	3.83533			0.33907	0.278066	0.388886
														905	-2.70956	4.67884			0.146518	0.411779	0.450409
														906	-1.01214	5.49321			0.128072	0.760223	0.238568
														907	-2.24554	3.74246			0.514064	0.381079	0.0927949
														908	-1.77275	4.12027			0.172135	0.431638	0.376347
														909	-3.32318	-3.1368			0.209526	0.383017	0.398016
														910	-3.33031	-3.14846			0.209526	0.383017	0.398016
														911	-3.34766	-3.10687			0.209526	0.383017	0.398016
														912	4.14267	5.49677			0.226815	0.363829	0.359917
														913	7.25422	3.98832			0.165616	0.285434	0.453528
														914	-4.90555	-2.01844			0.422044	0.26293	0.296738
														915	-3.83683	-2.86683			0.189907	0.224307	0.590271
														916	-3.69957	-3.13058			0.16199	0.356197	0.493902
														917	-4.05182	-2.75451			0.206881	0.190224	0.579583
														918	4.04139	5.55745			0.285172	0.327904	0.35535
														919	5.99283	5.16162			0.549186	0.228134	0.246474
														920	0.499979	6.121			0.35353	0.194272	0.454989
														921	0.387471	6.09658			0.240675	0.328979	0.389989
														922	-2.15452	5.49107			0.239882	0.126649	0.511723
														923	5.47441	-6.56019			0.566571	0.0532181	0.353341
														924	6.80214	-6.23625			0.193698	0.0431096	0.757529
														925	-1.21945	-1.55143			0.581726	0.189387	0.205092
														926	-1.1119	-1.96433			0.613351	0.249552	0.140135
														927	-0.381743	6.12241			0.468925	0.155188	0.389689
														928	-0.280589	4.69178			0.707878	0.0581489	0.294041
														929	6.06522	5.3055			0.549186	0.228134	0.246474
														930	7.3992	-6.19055			0.312566	0.0158286	0.680259
														931	4.04777	2.23796			0.00756528	0.0293092	0.973202
														932	2.36985	-3.61537			0.223143	0.0817375	0.677565
														933	4.21959	2.62401			0.0134679	0.0284709	0.969442
														934	6.19224	-5.8808			0.0267698	0.0637271	0.92694
														935	4.34435	1.87458			0.00756528	0.0293092	0.973202
														936	4.23575	2.53378			0.00756528	0.0293092	0.973202
														937	1.60034	3.23278			0.210178	0.0530216	0.763626
														938	-3.82753	-0.216012			0.246144	0.145098	0.531707
														939	2.91332	5.44215			0.187778	0.335557	0.478866
														940	5.85506	5.07419			0.0851058	0.30858	0.568313
														941	7.54282	-5.99548			0.0535226	0.0152744	0.929274
														942	7.2867	3.66219			0.0749119	0.0961055	0.848171
														943	-5.37297	0.933137			0.28956	0.366698	0.352595
														944	6.10823	5.54112			0.394336	0.274047	0.382204
														945	2.86238	5.98799			0.167254	0.291416	0.534532
														946	5.77643	5.02557			0.0851058	0.30858	0.568313
														947	7.68304	3.81561			0.086248	0.110334	0.821901
														948	6.86988	4.44466			0.0989815	0.409332	0.480788
														949	5.53757	5.43071			0.29153	0.268542	0.416676
														950	2.64469	5.20818			0.173799	0.127426	0.664272
														951	0.21997	-5.5312			0.378595	0.133649	0.491417
														952	-0.969098	-4.59681			0.40875	0.284439	0.248835
														953	-1.13747	-2.76626			0.452954	0.416143	0.132669
														954	0.334096	-5.46184			0.255368	0.118571	0.621838
														955	2.93612	-6.49257			0.27334	0.163501	0.572194
														956	5.31922	-6.75917			0.566571	0.0532181	0.353341
														957	6.49958	-6.26159			0.193698	0.0431096	0.757529
														958	3.02312	-6.22086			0.27334	0.163501	0.572194
														959	2.71747	-6.2351			0.178953	0.140516	0.73288
														960	-0.683707	-4.96085			0.616148	0.116599	0.267678
														961	-4.1748	-2.40548			0.202839	0.262169	0.536176
														962	4.95164	-5.89909			0.0985766	0.0808494	0.860202
														963	4.85579	-5.83494			0.117947	0.109362	0.748408
														964	5.1987	-6.00633			0.0750628	0.0431416	0.907948
														965	2.56042	-6.01763			0.148051	0.143633	0.757558
														966	4.31082	1.95453			0.00756528	0.0293092	0.973202
														967	4.32327	2.00682			0.00756528	0.0293092	0.973202
														968	1.45413	3.53121			0.0541548	0.136866	0.764339
														969	2.81964	-4.65594			0.0663256	0.106875	0.882859
														970	1.84713	4.78186			0.574704	0.0466737	0.343354
														971	-3.17092	3.95076			0.33378	0.132875	0.558148
														972	1.18865	-5.6231			0.526612	0.0721702	0.41955
														973	2.82099	5.52956			0.233107	0.315977	0.46895
														974	-5.14605	3.14952			0.241562	0.122352	0.672296
														975	-2.78671	-4.24726			0.233789	0.274735	0.447134
														976	-0.76035	-5.46468			0.480496	0.0825584	0.461479
														977	-2.45976	-4.7112			0.175957	0.264304	0.561924
														978	-0.750274	-5.44887			0.512977	0.0620971	0.460987
														979	-5.54774	-1.69165			0.225709	0.172599	0.613002
														980	2.86165	-6.39734			0.27334	0.163501	0.572194
														981	-3.42368	-3.35641			0.209526	0.383017	0.398016
														982	-2.43743	-4.80451			0.191856	0.228926	0.565343
														983	1.74563	4.76214			0.574704	0.0466737	0.343354
														984	2.29099	-5.95451			0.199494	0.250233	0.48185
														985	-2.74547	-4.3448			0.208229	0.259389	0.499205
														986	-5.32921	-2.03504			0.349773	0.202529	0.452918
														987	-1.82909	4.07579			0.172135	0.431638	0.376347
														988	-3.05252	-3.32844			0.293454	0.386043	0.315104
														989	-5.53548	-1.7437			0.225709	0.172599	0.613002
														990	1.40748	3.61284			0.0541548	0.136866	0.764339
														991	3.98383	5.60128			0.202734	0.308309	0.484109
														992	7.30102	3.59385			0.0758261	0.0466526	0.896719
														993	1.47253	3.50477			0.0541548	0.136866	0.764339
														994	4.03832	2.48211			0.00756528	0.0293092	0.973202
														995	4.07293	2.40896			0.00756528	0.0293092	0.973202
														996	4.07502	2.38105			0.00756528	0.0293092	0.973202
														997	4.15259	2.20857			0.00756528	0.0293092	0.973202
														998	4.26025	2.10689			0.00756528	0.0293092	0.973202
														999	2.58583	-3.891			0.0541248	0.0363145	0.941114
														1000	4.19056	2.18227			0.00756528	0.0293092	0.973202
														1001	7.73127	3.71318			0.086248	0.110334	0.821901
														1002	2.80234	5.49601			0.187778	0.335557	0.478866
														1003	5.87021	5.20963			0.240156	0.27805	0.449675
														1004	7.75517	3.88267			0.178528	0.26201	0.537453
														1005	3.26497	5.90349			0.159306	0.397869	0.441358
														1006	5.30587	4.5986			0.0646797	0.265418	0.669658
														1007	5.87583	4.87234			0.0851058	0.30858	0.568313
														1008	1.31298	3.65621			0.0594492	0.135241	0.780743
														1009	6.39156	-5.75515			0.0199159	0.0402368	0.944118
														1010	2.81782	-4.48672			0.0663256	0.106875	0.882859
														1011	2.58537	-3.903			0.0541248	0.0363145	0.941114
														1012	6.88733	3.52968			0.0758261	0.0466526	0.896719
														1013	-5.47457	-1.7995			0.248379	0.188658	0.584817
														1014	2.33876	6.20534			0.237467	0.205493	0.550039
														1015	-6.09712	0.334334			0.274957	0.194964	0.544932
														1016	3.18869	5.28093			0.138963	0.19192	0.61128
														1017	6.93488	4.41427			0.187866	0.395814	0.401629
														1018	7.15468	4.25218			0.187866	0.395814	0.401629
														1019	-5.44122	3.38583			0.238754	0.193132	0.601976
														1020	5.71169	5.33293			0.240156	0.27805	0.449675
														1021	2.21396	6.15301			0.237467	0.205493	0.550039
														1022	6.85357	4.4458			0.0989815	0.409332	0.480788
														1023	7.65738	3.94022			0.178528	0.26201	0.537453
														1024	7.75745	3.80386			0.086248	0.110334	0.821901
														1025	7.76105	3.83826			0.178528	0.26201	0.537453
														1026	1.09213	6.26506			0.113402	0.242861	0.618309
														1027	7.00889	4.3564			0.187866	0.395814	0.401629
														1028	7.55523	4.01347			0.178528	0.26201	0.537453
														1029	-5.26993	-2.05787			0.349773	0.202529	0.452918
														1030	-1.0542	6.11222			0.191718	0.192082	0.534323
														1031	-3.70882	-3.0088			0.189907	0.224307	0.590271
														1032	-5.51606	-1.735			0.225709	0.172599	0.613002
														1033	-3.50161	4.53086			0.247397	0.212019	0.511058
														1034	-3.67536	-2.832			0.189907	0.224307	0.590271
														1035	-5.96707	-0.679956			0.248421	0.199961	0.558582
														1036	-2.39353	-4.73288			0.191856	0.228926	0.565343
														1037	-2.3753	-4.78724			0.191856	0.228926	0.565343
														1038	-3.7119	-3.45925			0.16199	0.356197	0.493902
														1039	-5.90513	0.0601076			0.274957	0.194964	0.544932
														1040	-3.74119	-2.85304			0.189907	0.224307	0.590271
														1041	-6.0614	0.523434			0.274957	0.194964	0.544932
														1042	-1.95008	5.78467			0.145787	0.226384	0.514539
														1043	2.65238	5.88551			0.115394	0.261951	0.65511
														1044	-5.18062	2.80122			0.241562	0.122352	0.672296
														1045	-5.16733	0.821645			0.302697	0.402481	0.28738
														1046	0.836494	-5.57732			0.233772	0.10462	0.65851
														1047	4.44734	-6.82363			0.606661	0.112217	0.261228
														1048	5.29459	-6.07191			0.0750628	0.0431416	0.907948
														1049	4.95283	-6.00673			0.0985766	0.0808494	0.860202
														1050	2.75194	-6.22252			0.27334	0.163501	0.572194
														1051	2.45886	-5.64759			0.199394	0.117875	0.718015
														1052	5.00503	-5.81516			0.117947	0.109362	0.748408
														1053	4.75919	-6.22862			0.30467	0.0841046	0.630933
														1054	5.29125	-6.23022			0.252959	0.0447167	0.729464
														1055	6.3613	-6.28208			0.148204	0.0670264	0.745742
														1056	5.00347	-5.9021			0.0985766	0.0808494	0.860202
														1057	4.07527	-5.91971			0.220526	0.0947063	0.763127
														1058	5.99972	-6.15243			0.0352837	0.0630787	0.91096
														1059	7.15875	-6.16292			0.254786	0.0203949	0.730849
														1060	-4.20897	-1.95748			0.170309	0.263247	0.55916
														1061	4.33627	2.02638			0.00756528	0.0293092	0.973202
														1062	7.51088	-6.02347			0.0535226	0.0152744	0.929274
														1063	4.88483	-6.96618			0.606661	0.112217	0.261228
														1064	6.41287	-5.72959			0.0253909	0.0345146	0.947037
														1065	7.39098	-6.15102			0.0535226	0.0152744	0.929274
														1066	7.22456	-6.31946			0.254786	0.0203949	0.730849
														1067	7.06408	5.30359			0.792112	0.109349	0.150049
														1068	7.66022	3.64057			0.086248	0.110334	0.821901
														1069	-3.09069	3.83402			0.33378	0.132875	0.558148
														1070	2.88257	5.82291			0.167254	0.291416	0.534532
														1071	-4.97715	0.828087			0.302697	0.402481	0.28738
														1072	-3.04574	-2.65097			0.245412	0.672369	0.167009
														1073	-1.7233	-2.82432			0.476344	0.455925	0.0698098
														1074	-1.81172	-1.78154			0.412451	0.218071	0.370943
														1075	-2.31557	3.83774			0.387213	0.440875	0.208258
														1076	-4.84617	-0.424701			0.156852	0.486493	0.365955
														1077	-4.39405	-1.92691			0.195831	0.338401	0.45336
														1078	-1.36012	-0.9168			0.543515	0.119835	0.347217
														1079	-1.12728	-1.72363			0.613351	0.249552	0.140135
														1080	-1.19706	-1.54705			0.581726	0.189387	0.205092
														1081	-5.21196	0.725981			0.304639	0.257909	0.416026
														1082	-3.12268	-2.72809			0.242332	0.358224	0.337525
														1083	-3.09879	-2.72957			0.242332	0.358224	0.337525
														1084	-2.8721	-3.48107			0.293454	0.386043	0.315104
														1085	-1.7254	-1.218			0.398103	0.243073	0.343442
														1086	-2.03742	3.66514			0.579299	0.214182	0.160067
														1087	-5.06968	0.937774			0.302697	0.402481	0.28738
														1088	-1.21151	-2.85658			0.449184	0.462375	0.0953539
														1089	-1.57083	-2.77696			0.476344	0.455925	0.0698098
														1090	0.0531238	-4.45765			0.526882	0.27107	0.164005
														1091	-1.70623	-1.35992			0.398103	0.243073	0.343442
														1092	-0.796799	4.50958			0.591109	0.148999	0.211288
														1093	0.184556	-4.66061			0.526882	0.27107	0.164005
														1094	3.08147	-6.57407			0.553248	0.276591	0.132403
														1095	5.0661	-6.51585			0.606661	0.112217	0.261228
														1096	4.57501	-6.64266			0.606661	0.112217	0.261228
														1097	0.529542	-4.93961			0.506912	0.16905	0.314138
														1098	5.26294	-6.55242			0.566571	0.0532181	0.353341
														1099	0.012274	-4.31574			0.515926	0.293334	0.171274
														1100	7.11687	5.26288			0.792112	0.109349	0.150049
														1101	7.3062	5.10874			0.844993	0.0996586	0.139418
														1102	7.55785	4.47315			0.327025	0.30913	0.378061
														1103	7.26713	5.10138			0.792112	0.109349	0.150049
														1104	-3.11034	3.8463			0.33378	0.132875	0.558148
														1105	0.273353	6.10525			0.468925	0.155188	0.389689
														1106	0.831509	5.70183			0.230334	0.606945	0.216207
														1107	-4.94742	3.51393			0.309909	0.10824	0.502835
														1108	-1.86825	4.07979			0.172135	0.431638	0.376347
														1109	-1.19795	-1.60158			0.581726	0.189387	0.205092
														1110	2.94454	5.44989			0.187778	0.335557	0.478866
														1111	1.81193	6.11884			0.227724	0.306019	0.40822
														1112	-4.87565	-0.363225			0.156852	0.486493	0.365955
														1113	-4.91253	3.78401			0.288041	0.240922	0.463531
														1114	7.0279	4.33009			0.187866	0.395814	0.401629
														1115	5.36146	5.49808			0.285756	0.309598	0.39657
														1116	-3.90243	2.64813			0.293722	0.37938	0.263142
														1117	1.79985	5.91383			0.145875	0.446199	0.356915
														1118	-2.04454	6.09547			0.126055	0.584235	0.360375
														1119	-4.3641	4.11701			0.102781	0.496795	0.47857
														1120	-4.24133	-2.00815			0.233313	0.319886	0.436783
														1121	-4.26135	-2.00416			0.233313	0.319886	0.436783
														1122	5.69344	4.85815			0.0851058	0.30858	0.568313
														1123	6.78356	4.49766			0.0989815	0.409332	0.480788
														1124	-5.46369	-1.42166			0.412312	0.220693	0.346659
														1125	-5.22773	-2.07289			0.349773	0.202529	0.452918
														1126	-3.03813	-3.57259			0.293454	0.386043	0.315104
														1127	4.42456	-6.76197			0.76553	0.116207	0.13961
														1128	0.273924	-4.55059			0.526882	0.27107	0.164005
														1129	-1.31433	-2.91229			0.449184	0.462375	0.0953539
														1130	-2.39328	3.72896			0.514064	0.381079	0.0927949
														1131	-4.90669	1.61553			0.308397	0.356327	0.282336
														1132	-1.59485	-0.729964			0.714062	0.135639	0.191349
														1133	7.5983	3.93701			0.178528	0.26201	0.537453
														1134	7.61899	3.94454			0.178528	0.26201	0.537453
														1135	-0.866182	4.50692			0.591109	0.148999	0.211288
														1136	-4.94119	1.27168			0.302697	0.402481	0.28738
														1137	-3.91968	-2.58781			0.22551	0.261848	0.481345
														1138	6.54605	-6.25026			0.193698	0.0431096	0.757529
														1139	5.33359	-6.31851			0.252959	0.0447167	0.729464
														1140	4.60273	-6.21387			0.30467	0.0841046	0.630933
														1141	6.22674	-6.22958			0.148204	0.0670264	0.745742
														1142	4.06938	5.55994			0.285172	0.327904	0.35535
														1143	5.53112	4.71052			0.0851058	0.30858	0.568313
														1144	7.74127	3.72248			0.086248	0.110334	0.821901
														1145	7.76737	3.67448			0.086248	0.110334	0.821901
														1146	7.78824	3.83204			0.178528	0.26201	0.537453
														1147	7.81716	3.87998			0.178528	0.26201	0.537453
														1148	7.72191	3.82791			0.086248	0.110334	0.821901
														1149	-0.78718	-4.52137			0.51735	0.180819	0.23588
														1150	5.20023	-6.58315			0.566571	0.0532181	0.353341
														1151	0.928661	-5.50356			0.255368	0.118571	0.621838
														1152	6.42212	-6.26879			0.193698	0.0431096	0.757529
														1153	5.085	-6.02714			0.0985766	0.0808494	0.860202
														1154	4.77487	-6.07783			0.0985766	0.0808494	0.860202
														1155	5.03004	-6.03542			0.0985766	0.0808494	0.860202
														1156	0.22418	-5.51448			0.378595	0.133649	0.491417
														1157	5.22928	-6.0838			0.0750628	0.0431416	0.907948
														1158	5.2579	-6.09015			0.0750628	0.0431416	0.907948
														1159	1.98011	-5.85189			0.220886	0.205154	0.603497
														1160	-1.39969	-4.50537			0.43193	0.263026	0.28392
														1161	-5.17112	0.707304			0.278839	0.28878	0.386268
														1162	-3.51521	-3.43645			0.209526	0.383017	0.398016
														1163	-2.64308	-4.51069			0.224573	0.285397	0.467385
														1164	2.20188	-5.78605			0.208712	0.280342	0.493977
														1165	1.22845	3.73846			0.0594492	0.135241	0.780743
														1166	3.65586	-5.48582			0.408539	0.10242	0.477136
														1167	2.50801	-5.63709			0.199394	0.117875	0.718015
														1168	1.69133	-5.21287			0.273761	0.101028	0.609334
														1169	-3.77418	-2.79159			0.189907	0.224307	0.590271
														1170	4.9583	-5.86895			0.117947	0.109362	0.748408
														1171	2.76342	-6.17786			0.27334	0.163501	0.572194
														1172	4.74374	-6.055			0.0985766	0.0808494	0.860202
														1173	4.66918	-6.04803			0.0985766	0.0808494	0.860202
														1174	0.361589	-5.57266			0.255368	0.118571	0.621838
														1175	0.406188	-5.5275			0.255368	0.118571	0.621838
														1176	4.41951	-6.08697			0.220526	0.0947063	0.763127
														1177	-2.58874	-4.60789			0.224573	0.285397	0.467385

## Sheet: fig5
latency	ms
OF	lPFC	SM	PL	TL	CC			[panel e]	P150 UMAP data			Class prob.	OF,CC	SM,PL	TL
187.483	166.857	163.167	107.292	136.99	154.476				1	-5.22147	1.12228		0.583174	0.0293999	0.45187
120.202	160.861	158.374	109.921	95.7141	146.371				2	-5.35637	1.02873		0.583174	0.0293999	0.45187
89.7599	168.522	154.625	100.607	108.848	154.624				3	-5.37989	0.953234		0.583174	0.0293999	0.45187
91.8585	154.155	159.999	109.876	110.612	141.14				4	0.698543	-3.54132		0.148519	0.825502	0.0104398
183.725	162.85	160.268	158.206	109.974	143.237				5	3.84969	-3.79537		0.984598	0.0149342	0.0103805
184.661	133.6	155.723	156.137	125.633	154.369				6	1.34657	-0.817014		0.105058	0.78338	0.0814291
84.3981	152.547	156.384	162.976	98.8781	82.7422				7	4.17411	-3.07579		0.942884	0.0357413	0.047937
119.863	156.797	157.253	160.606	100.858	150.527				8	3.62958	-2.10642		0.752954	0.218442	0.0477783
187.871	133.087	155.38	151.334	85.9731	162.296				9	-2.39083	-2.97873		0.147884	0.0759002	0.798845
183.838	151.672	150.126	164.464	120.369	94.1457				10	4.22312	-2.0426		0.367128	0.110159	0.521965
93.886	161.532	147.887	162.59	104.707	143.526				11	3.97052	-1.47381		0.741986	0.0788033	0.151661
75.5117	183.886	142.269	153.231	164.62	142.779				12	0.863121	-0.165581		0.172772	0.773676	0.0557272
81.6285	125.853	168.538	151.661	166.012	136.212				13	3.64045	1.26804		0.537787	0.447837	0.0392689
85.5445	144.523	131.741	154.89	167.593	132.661				14	3.24208	1.42597		0.489299	0.48827	0.0296004
154.625	162.203	130.011	153.651	167.671	150.269				15	2.38586	1.47684		0.395696	0.622485	0.0204818
82.274	169.4	168.224	162.338	163.118	126.549				16	3.39635	-1.97217		0.752954	0.218442	0.0477783
135.274	137.919	161.751	166.152	161.414	134.038				17	3.56971	-1.92787		0.752954	0.218442	0.0477783
162.925	155.752	141.536	153.128	164.897	158.287				18	2.49437	1.17992		0.389481	0.621998	0.0186972
149.749	158.391	162.956	167.035	162.55	88.2957				19	3.11519	1.60885		0.293985	0.55708	0.0949208
172.865	141.382	158.769	167.265	164.914	144.985				20	3.33956	-0.912715		0.649469	0.348548	0.015563
82.5863	149.287	154.6	157.493	165.977	148.359				21	0.0949973	3.4516		0.095046	0.694471	0.149945
94.8304	132.98	146.713	153.654	169.73	141.538				22	4.12756	-1.14179		0.734581	0.0835135	0.199344
170.861	167.326	148.335	147.223	158.652	146.875				23	3.88585	-0.786843		0.691725	0.220833	0.057934
163.138	130.993	139.757	145.775	165.644	155.032				24	-1.03459	1.50169		0.133822	0.595312	0.193667
127.879	119.848	158.646	154.368	167.964	140.909				25	4.29835	-2.87354		0.942884	0.0357413	0.047937
116.833	146.87	156.256	155.402	167.479	145.511				26	3.69012	-1.81964		0.645337	0.180339	0.170964
109.795	148.753	153.709	156.966	145.201	153.914				27	0.661807	0.234173		0.134005	0.672735	0.084306
165.201	174.384	154.849	156.234	142.723	143.961				28	4.16905	-3.37412		0.976656	0.0230615	0.0260907
81.1386	118.52	157.264	161.397	142.099	147.661				29	3.5047	-2.7397		0.878717	0.130818	0.0330431
102.293	140.452	155.42	157.738	94.7953	177.22				30	1.85678	-0.599218		0.150578	0.609237	0.1275
112.501	181.46	160.895	156.958	141.08	144.994				31	3.51377	-2.33298		0.68978	0.207772	0.102136
167.027	156.639	160.365	154.455	146.407	149.674				32	3.27617	-2.5852		0.766425	0.208468	0.0305
174.755	165.787	155.34	155.473	138.655	159.141				33	-2.30594	3.00498		0.162655	0.42466	0.341752
87.8484	120.598	158.715	148.902	108.731	152.594				34	2.60448	1.42733		0.410644	0.622363	0.0193882
	127.868	158.391	150.779	162.485	148.798				35	2.23582	1.4688		0.399727	0.619989	0.0187311
	160.424	157.579	152.64	166.993	149.38				36	-0.40871	-3.8049		0.17439	0.766572	0.0795089
	163.218	154.239	153.775	163.408	153.745				37	0.850389	-3.21121		0.151829	0.841576	0.00706338
	144.147	155.143	151.145	161.891	89.3934				38	3.87223	-3.82102		0.989892	0.00809461	0.0110922
	139.703	137.795	183.109	163.966	146.126				39	3.77653	-3.87704		0.986405	0.0112393	0.0109734
	123.966	160.742	135.156	168.658	137.776				40	-1.05419	1.43579		0.149203	0.629032	0.119915
	140.016	157.475	135.849	141.037	90.2719				41	4.11313	-1.20586		0.734581	0.0835135	0.199344
	137.761	169.539	126.13	160.588	153.515				42	3.90829	-1.07208		0.748166	0.119602	0.0807881
	133.391	130.721	111.865	160.585	157.209				43	-1.42538	4.54612		0.180138	0.807574	0.0231799
	152.495	147.262	150.753	164.269	92.2588				44	3.84962	1.19721		0.519857	0.45424	0.0577016
	149.97	143.487	123.797	156.081	154.479				45	3.48507	1.39179		0.537787	0.447837	0.0392689
	171.596	143.668	117.374	154.863	154.479				46	2.17843	2.94699		0.156353	0.639669	0.130613
	112.985	146.153	99.7105	162.353	147.371				47	2.97551	3.15156		0.690581	0.156939	0.04734
	134.645	178.627	148.618	186.622	149.705				48	2.99375	3.20985		0.522346	0.133001	0.209957
	186.835	160.282	164.168	159.67	128.207				49	1.10689	-5.57974		0.169591	0.815132	0.0235673
	125.007	137.89	165.794	160.625	145.173				50	1.26081	-3.09819		0.251904	0.628633	0.00907725
	157.534	177.792	148.083	168.395	152.663				51	2.30549	-2.41951		0.354355	0.680936	0.0359742
	114.331	149.289	138.904	173.904	150.034				52	-1.21753	1.61345		0.157738	0.663289	0.126133
	116.832	158.867	142.391	158.839	154.665				53	2.71724	-1.08613		0.116662	0.869607	0.0119816
	128.337	158.662	142.291	157.232	148.737				54	2.82415	1.91055		0.129495	0.855259	0.0336156
	144.454	170.461	125.788	159.793	177.897				55	2.57974	-0.565477		0.112772	0.886564	0.0250458
	134.729	167.076	127.592	154.648	160.798				56	2.02226	-3.15768		0.627335	0.449743	0.00468963
	134.098	160.77	152.898	160.787	159.201				57	0.643964	-4.35381		0.24796	0.759106	0.0142351
	114.792	161.21	150.844	166.834	143.87				58	2.15796	-2.68813		0.340114	0.673832	0.0101759
	89.9875	158.163	149.377	153.858	154.104				59	0.284142	2.01357		0.0715549	0.363199	0.513174
	152.887	152.028	147.246	157.095	147.761				60	0.76961	-5.24067		0.376399	0.56064	0.0474866
	175.749	149.143	151.172	156.871					61	0.31191	-4.8474		0.311806	0.499649	0.169834
	170.021	156.242	153.508	166.221					62	3.86072	-1.20015		0.731307	0.190487	0.0694805
	135.92	156.17	83.5462	170.09					63	-1.70611	1.03986		0.0796962	0.286255	0.554784
	156.094	151.999	146.518	170.53					64	1.74779	1.56575		0.156501	0.766803	0.0594086
	153.509	155.279	142.74	180.122					65	-5.2501	1.22364		0.804897	0.0565543	0.169027
	153.15	139.248	139.338	86.9208					66	-2.54806	-3.68356		0.310967	0.0410162	0.601569
	163.107	162.491	140.122	185.291					67	0.419154	-4.96459		0.357502	0.492116	0.115688
	156.148	162.588	145.045	94.2332					68	-2.35192	-4.0667		0.130398	0.0169606	0.837052
	146.763	141.491	145.789	181.997					69	1.57063	-4.68029		0.508154	0.49295	0.00658765
	157.29	141.012	146.478	115.291					70	1.18316	-2.00609		0.283191	0.449022	0.164845
	149.867	138.51	146.98	116.345					71	3.55718	-2.53013		0.68978	0.207772	0.102136
	144.104	151.916	145.845	104.519					72	1.33474	-2.43034		0.36289	0.476214	0.0679178
	144.794	145.781	158.114	121.607					73	0.98817	-4.14123		0.315065	0.653009	0.0125266
	140.358	148.858	156.547	95.1471					74	-3.58541	3.05057		0.355655	0.419898	0.153815
	143.925	126.259	160.883	121.487					75	0.292399	0.109017		0.153695	0.423316	0.305741
	158.547	148.267	162.576	99.5237					76	0.845941	-5.21231		0.312641	0.64625	0.0450099
	147.526	131.207	155.292	183.456					77	-2.018	-2.59217		0.157625	0.036252	0.811046
	141.966	179.009	162.35	179.891					78	4.25657	-3.25526		0.976656	0.0230615	0.0260907
	143.406	151.999	161.995	176.37					79	1.97322	-4.35362		0.816998	0.191734	0.00461022
	149.423	152.972	156.359	171.127					80	-5.33106	0.900586		0.812565	0.0152581	0.218827
	129.24	108.791	155.614	171.533					81	0.0228913	-0.341764		0.13984	0.191407	0.574698
	132.961	134.453	158.23	169.423					82	-1.99239	-1.88028		0.359762	0.0714055	0.563671
	92.1301	134.865	158.078	159.499					83	3.29429	-2.12806		0.555555	0.342919	0.0575161
	138.389	151.416	151.004	156.512					84	-5.29693	0.655584		0.809938	0.0185369	0.217029
	107.904	141.965	147.667	172.489					85	-2.39039	-4.81908		0.477105	0.0163273	0.697304
	147.206	142.108	150.478	167.993					86	0.505628	-4.99523		0.357502	0.492116	0.115688
	154.487	154.369	156.291	167.482					87	3.28705	-3.97346		0.978916	0.0271718	0.0105981
	158.663	146.577	153.51	168.641					88	2.11297	-4.49111		0.810627	0.185443	0.00726674
	152.144	142.346	146.963	158.516					89	3.99412	-3.69259		0.989781	0.009941	0.0102012
	144.882	151.423	147.702	155.002					90	-0.990781	-1.30186		0.116688	0.217666	0.609123
	142.044	157.211	179.649	170.37					91	3.78528	-2.85265		0.915429	0.0592001	0.0284815
	177.981	156.504	131.579	167.121					92	-3.8754	2.93799		0.278392	0.681163	0.0916461
	141.655	142.881	139.223	165.123					93	2.0383	-3.07132		0.457217	0.591391	0.00746201
	142.864	145.257	171.842	163.921					94	1.71692	-4.56148		0.735207	0.264529	0.00571867
	148.67	137.04	137.374	162.425					95	-1.95224	-1.89002		0.359762	0.0714055	0.563671
	145.601	158.486	175.772	160.726					96	4.308	-3.0479		0.942884	0.0357413	0.047937
	145.882	163.168	177.005	164.403					97	2.99568	-2.02591		0.555555	0.342919	0.0575161
	157.787	155.117	161.473	163.293					98	-3.07447	-3.58235		0.279615	0.0216622	0.761024
	163.268	154.901	161.228	177.595					99	1.29849	-4.37271		0.492954	0.478161	0.00822113
	148.6	172.799	165.834	176.924					100	-0.776525	-1.63966		0.112825	0.288702	0.568174
	150.634	157.493	165.916	165.904					101	4.28305	-2.74329		0.726233	0.0725098	0.142774
	144.487	157.135	160.614	166.878					102	3.98011	-3.67039		0.989781	0.009941	0.0102012
	145.799	181.088	170.665	167.267					103	-5.33423	1.01126		0.583174	0.0293999	0.45187
	158.271	149.298	167.149	172.088					104	-5.36748	0.818911		0.812565	0.0152581	0.218827
	138.331	148.792	159.421	155.84					105	0.923293	-5.04413		0.312641	0.64625	0.0450099
	145.245	153.326	160.282	153.156					106	0.721186	-5.19113		0.376399	0.56064	0.0474866
	128.025	159.138	156.607	104.754					107	3.33406	-3.95869		0.98855	0.0127718	0.00841743
	86.7096	158.546	155.088	159.786					108	3.49933	-2.54268		0.68978	0.207772	0.102136
	106.604	142.54	162.403	155.464					109	4.02434	-2.06666		0.577146	0.103426	0.283771
	143.995	149.528	161.544	164.458					110	3.47943	-2.51462		0.68978	0.207772	0.102136
		94.7427	154.201	153.343					111	3.86231	-3.77972		0.989781	0.009941	0.0102012
		158.021	161.917	154.971					112	-3.91824	2.99334		0.267448	0.571995	0.0981249
		158.083	162.416	157.133					113	1.64138	-2.94556		0.234745	0.773719	0.00622064
		160.26	157.731	108.034					114	1.68383	-4.36058		0.816998	0.191734	0.00461022
		159.013	153.998	160.204					115	-2.62926	-3.48778		0.310967	0.0410162	0.601569
		151.238	148.383	165.595					116	4.30485	-2.6708		0.726233	0.0725098	0.142774
		138.75	148.1	159.003					117	3.71195	-2.5083		0.470907	0.196922	0.263262
		165.115	157.243	162.379					118	-1.9099	-2.03602		0.24831	0.0715489	0.66354
		164.325	155.386	159.549					119	3.72284	-2.38722		0.470907	0.196922	0.263262
		174.274	152.498	161.3					120	1.40697	-4.81842		0.508154	0.49295	0.00658765
		156.737	148.248	164.726					121	-3.58122	2.70409		0.726371	0.188414	0.0724743
		155.644	148.408	160.23					122	4.21451	-2.61888		0.726233	0.0725098	0.142774
		155.965	149.612	157.481					123	3.65256	-2.38171		0.470907	0.196922	0.263262
		156.961	153.027	155.888					124	3.39012	-3.92678		0.98855	0.0127718	0.00841743
		167.705	154.475	179.1					125	3.79299	-3.78053		0.984598	0.0149342	0.0103805
		143.503	154.53	171.749					126	3.95004	-3.74148		0.989781	0.009941	0.0102012
		140.215	143.279	159.737					127	-3.3254	2.68903		0.660213	0.268836	0.0844013
		164.111	143.747	158.704					128	-2.87781	2.83038		0.536091	0.286829	0.150576
		179.035	135.415	166.115					129	-1.95538	3.9961		0.444388	0.329912	0.218502
		159.589	145.989	164.387					130	-3.62465	2.694		0.726371	0.188414	0.0724743
		158.471	139.795	172.016					131	-3.46779	2.64369		0.726371	0.188414	0.0724743
		176.096	131.471	170.596					132	-1.69719	3.8803		0.375768	0.585401	0.0551394
		150.975	133.341	161.654					133	-3.6719	2.58513		0.668938	0.0966327	0.214851
		93.0068	155.895	157.478					134	-1.8965	3.59708		0.255798	0.437018	0.26449
		151.535	158.721	169.625					135	-3.70973	2.39011		0.65748	0.159904	0.14722
		149.381	147.047	167.964					136	3.10874	2.04656		0.201128	0.720933	0.0829217
		143.6	146.014	173.623					137	-1.45925	3.92992		0.257181	0.710108	0.0292996
		141.47	173.098	167.172					138	-4.43403	1.91932		0.466595	0.0634101	0.494602
		89.2588	140.101	154.226					139	-3.71803	0.759514		0.16832	0.0264869	0.772488
		167.879	138.831	156.121					140	-4.00448	-1.50377		0.660071	0.0244063	0.367713
		171.214	157.58	150.016					141	-3.82277	-2.54758		0.159678	0.00772755	0.848831
		181.705	153.826	172.992					142	2.05585	2.69542		0.135327	0.394045	0.38889
		158.373	158.466	168.733					143	-4.78922	1.65304		0.54802	0.055258	0.417894
		159.143	155.009	180.034					144	-3.77821	-2.50731		0.159678	0.00772755	0.848831
		153.082	156.584	174.503					145	4.4602	-2.47686		0.462253	0.0980995	0.497432
		155.545	122.581	177.921					146	-2.93905	-3.99301		0.237181	0.00816536	0.753079
		151.103	158.379	181.922					147	-2.90464	-4.04186		0.237181	0.00816536	0.753079
		160.77	153.533	174.586					148	-5.10928	1.54137		0.54802	0.055258	0.417894
		141.339	159.86	176.514					149	3.84752	-0.95483		0.679705	0.2685	0.0361344
		146.544	123.627	172.784					150	-2.48295	3.5502		0.316448	0.433796	0.245535
		151.522	163.503	165.406					151	4.10168	0.633102		0.142335	0.790817	0.0440759
		139.4	145.66	161.622					152	4.4795	-2.49964		0.462253	0.0980995	0.497432
		139.616	157.531	175.974					153	0.977676	-5.06381		0.312641	0.64625	0.0450099
		143.977	130.457	172.836					154	0.992853	-5.00045		0.312641	0.64625	0.0450099
		146.478	125.848	161.846					155	-5.26996	1.22946		0.804897	0.0565543	0.169027
		157.283	145.369	163.277					156	-2.64518	3.59512		0.361612	0.277819	0.323025
		140.721	152.839	153.984					157	4.36027	-2.97429		0.942884	0.0357413	0.047937
		157.489	146.494	159.216					158	-3.55599	4.04533		0.851704	0.0765707	0.156775
		153.294	144.545	154.12					159	-3.50532	4.06054		0.851704	0.0765707	0.156775
		156.924	136.48	166.852					160	-3.52238	4.09517		0.851704	0.0765707	0.156775
		150.737	89.3349	161.251					161	-3.59386	3.98754		0.851704	0.0765707	0.156775
		157.576	164.829	153.79					162	-3.54067	4.05914		0.851704	0.0765707	0.156775
		149.463	134.007	155.994					163	-3.3998	3.89795		0.76011	0.0729388	0.212084
		147.387	166.672	139.908					164	-3.49277	4.04226		0.851704	0.0765707	0.156775
		161.854	79.7706	162.952					165	-3.22391	4.1134		0.76011	0.0729388	0.212084
		156.156	149.292	161.455					166	-3.16975	4.17278		0.76011	0.0729388	0.212084
		157.844	163.616	154.39					167	4.3401	-2.21746		0.367128	0.110159	0.521965
		145.769	137.709	152.91					168	3.69832	-2.30588		0.470907	0.196922	0.263262
		160.521	141.598	176.233					169	-2.37723	3.70295		0.316448	0.433796	0.245535
		148.643	129.91	170.904					170	0.450447	-1.26362		0.0368505	0.666655	0.300113
		152.765	133.385	168.85					171	-2.60165	3.31569		0.104322	0.447723	0.467633
		138.413	155.58	169.736					172	-1.76544	2.85269		0.0347372	0.640885	0.348799
		166.08	157.649	162.295					173	0.475377	-4.38053		0.085889	0.871568	0.0456176
		141.828	153.133	163.498					174	0.72791	-4.27776		0.24796	0.759106	0.0142351
		104.202	161.739	167.967					175	0.454755	-3.1679		0.0506663	0.938417	0.0142422
		187.492	160.161	165.922					176	0.560191	-3.08321		0.0380041	0.927418	0.0217597
		108.528	167.298	177.531					177	1.96583	-0.914802		0.0695741	0.898143	0.041598
		109.17	163.424	166.263					178	-0.580055	-3.61867		0.0895663	0.770581	0.135669
		189.12	163.655	171.335					179	-0.584176	-3.41301		0.129389	0.513855	0.202105
			152.874	168.53					180	0.996799	0.410034		0.0607307	0.865448	0.0524421
			161.229	170.277					181	1.66861	1.49704		0.156501	0.766803	0.0594086
			160.998	161.365					182	1.13796	-3.04916		0.142786	0.841192	0.00814215
			148.871	164.466					183	1.55019	-2.82183		0.234745	0.773719	0.00622064
			161.668	125.599					184	0.937171	-2.62251		0.0642049	0.892447	0.0169422
			154.952	104.362					185	0.939927	-5.01886		0.312641	0.64625	0.0450099
			155.577	164.609					186	1.59082	-0.299344		0.187229	0.506397	0.266115
			135.344	162.225					187	-0.072079	-1.7766		0.0560399	0.578451	0.423814
			145.499	168.602					188	0.24797	-1.62191		0.0421423	0.730065	0.287843
			145.956	161.973					189	1.28243	-1.27052		0.0918103	0.634249	0.225335
			162.722	160.578					190	1.00429	0.405827		0.101561	0.818047	0.0579439
			159.578	166.834					191	2.0328	-1.24232		0.0654579	0.889301	0.0476697
			152.371	162.584					192	2.17367	-1.357		0.0536072	0.897401	0.0251691
			189.524	163.294					193	1.45603	-0.771541		0.0775414	0.884746	0.0593315
			154.277	165.385					194	1.95316	3.02931		0.0246522	0.93251	0.0692316
			179.5	166.017					195	-2.19323	-0.710406		0.00875514	0.145553	0.858167
			162.541	161.527					196	0.972098	-0.775645		0.0690539	0.829623	0.0931657
			159.771	160.642					197	1.2494	-0.775326		0.105058	0.78338	0.0814291
			152.463	162.633					198	0.99968	-0.972757		0.0775671	0.756267	0.171716
			161.332	158.499					199	-1.09384	-0.884596		0.0295001	0.347968	0.626304
			163.363	159.227					200	-0.813896	3.79115		0.0212794	0.970393	0.0202725
			158.608	165.89					201	-0.810498	3.81137		0.0212794	0.970393	0.0202725
			155.381	156.113					202	-1.05833	4.63701		0.0451393	0.96735	0.0104418
			156.336	162.971					203	2.45436	2.26041		0.122155	0.789045	0.0823338
			162.046	158.201					204	1.28708	-1.41076		0.0918103	0.634249	0.225335
			155.46	161.171					205	-1.15623	3.39223		0.032228	0.859221	0.0996004
			154.738	161.012					206	-1.85902	3.18303		0.0450799	0.479824	0.498064
			151.951	164.778					207	-1.7321	2.9025		0.0347372	0.640885	0.348799
			154.22	163.245					208	-0.278592	1.9677		0.0192497	0.264723	0.756309
			154.533	162.869					209	2.42608	2.30306		0.106432	0.686804	0.163586
			152.894	166.539					210	2.59056	2.29305		0.131457	0.863286	0.0464195
			84.2719	162.517					211	3.53222	-2.29625		0.68978	0.207772	0.102136
			171.501	159.58					212	3.81568	-0.853136		0.623327	0.391165	0.0263966
			147.382	170.268					213	0.751138	0.896744		0.0420545	0.829824	0.142177
			135.856	176.55					214	3.28962	-0.74554		0.176408	0.81939	0.0139131
			146.492	179.965					215	2.94955	1.74201		0.129495	0.855259	0.0336156
			134.045	162.765					216	-2.11466	4.44913		0.126148	0.772288	0.165684
			146.294	161.492					217	-1.7041	3.94341		0.441875	0.356298	0.173415
			139.752	170.984					218	0.0411771	-0.120484		0.13984	0.191407	0.574698
			143.024	162.425					219	0.430795	2.07672		0.0379266	0.430905	0.445197
			134.992	159.75					220	3.43336	0.366228		0.253346	0.771098	0.0121562
			136.419	163.529					221	3.9734	0.0768795		0.0462159	0.893869	0.0848525
			152.771	162.737					222	2.58565	2.82852		0.0779951	0.838732	0.132425
			148.129	164.278					223	3.39005	-0.222612		0.0993374	0.890982	0.0228229
			145.175	153.969					224	3.70709	-0.0713158		0.0616335	0.920047	0.0423031
			134.097	162.855					225	3.14754	2.09296		0.201128	0.720933	0.0829217
			136.858	164.762					226	0.276933	3.32745		0.0429955	0.712381	0.228484
			145.634	156.098					227	0.158813	0.160165		0.0623081	0.692455	0.247193
			147.778	164.5					228	0.165775	0.205244		0.0555591	0.666399	0.240607
			157.538	167.01					229	1.73141	1.59516		0.156501	0.766803	0.0594086
			158.109	162.952					230	-0.496096	3.79044		0.0212794	0.970393	0.0202725
			153.275	151.602					231	-1.90796	2.76048		0.0415242	0.454279	0.499326
			158.211	100.52					232	1.09914	1.52449		0.0344144	0.641902	0.262387
			158.045	164.873					233	0.80738	1.79553		0.0201235	0.31891	0.711377
			158.722	163.878					234	-1.87747	0.470263		0.0189733	0.198212	0.796381
			155.725	163.92					235	-2.8471	0.266219		0.0181943	0.335296	0.68688
			164.647	163.887					236	2.59639	1.25631		0.410644	0.622363	0.0193882
			164.904	167.164					237	2.62654	1.84811		0.129495	0.855259	0.0336156
			151.706	161.039					238	2.46611	1.53907		0.177467	0.797453	0.0471507
			166.047	162.252					239	0.823857	1.06823		0.0303463	0.703444	0.273542
			163.002	159.33					240	-0.980352	1.5133		0.133822	0.595312	0.193667
			161.914	159.976					241	0.629831	0.777866		0.0420545	0.829824	0.142177
			161.124	163.29					242	0.240502	0.40069		0.032354	0.514356	0.49028
			155.917	166.985					243	-0.0895346	2.02546		0.0352044	0.64614	0.294251
			164.607	161.232					244	-0.228604	3.643		0.017154	0.96421	0.0282069
			159.342	162.161					245	0.404472	-4.38743		0.085889	0.871568	0.0456176
			159.163	163.253					246	1.43355	-2.82181		0.163856	0.822677	0.00995445
			156.87	160.833					247	0.218716	-4.43412		0.0828294	0.874265	0.0647759
			157.41	165.05					248	-0.495935	-3.66146		0.0895663	0.770581	0.135669
			158.84	169.591					249	-1.59076	1.06331		0.0539901	0.506793	0.410475
			147.956	155.234					250	-0.282053	-3.97164		0.17439	0.766572	0.0795089
			143.234	150.968					251	0.373368	-2.98945		0.0503118	0.874489	0.0501623
			133.86	159.421					252	1.08854	-0.488291		0.1266	0.800618	0.0888781
			151.956	164.042					253	0.101921	3.34843		0.095046	0.694471	0.149945
			151.849	147.044					254	0.909961	0.133772		0.0807038	0.886209	0.0395537
			155.67	80.4905					255	0.869625	0.268037		0.126098	0.796996	0.0352678
			159.833	151.6					256	2.73974	-0.708599		0.0968198	0.924941	0.015742
			157.257	154.163					257	3.46242	-2.09877		0.752954	0.218442	0.0477783
			147.497	156.722					258	3.53482	0.290307		0.253346	0.771098	0.0121562
			158.581	156.244					259	1.49951	-0.949735		0.0600997	0.906959	0.0539597
			171.461	160.362					260	1.82503	-2.47203		0.182569	0.772442	0.0305149
			147.958	105.738					261	3.83254	0.231569		0.153082	0.841254	0.0205451
			157.862	154.594					262	2.95736	2.72061		0.0779951	0.838732	0.132425
			158.014	136.476					263	-3.24557	-1.19893		0.0221308	0.0628259	0.893676
			154.64	160.67					264	-2.35149	0.829822		0.0150096	0.291497	0.733903
			155.895	150.862					265	-0.772106	4.4192		0.0207898	0.978195	0.00983366
			153.925	151.7					266	-1.62682	2.93648		0.0242535	0.583963	0.401697
			151.332	104.923					267	-1.76544	3.24096		0.0654942	0.606951	0.317115
			146.622	159.587					268	-0.96555	3.94325		0.0555895	0.950633	0.0132727
			144.954	156.98					269	-1.47179	3.71715		0.0787739	0.807132	0.0582467
			143.141	157.83					270	-1.97801	2.8765		0.036117	0.704363	0.294035
			165.02	163.257					271	-0.0351755	2.43499		0.0241363	0.798293	0.199039
			135.711	157.111					272	1.11247	-5.55998		0.169591	0.815132	0.0235673
			144.258	153.388					273	1.03594	-5.49334		0.169591	0.815132	0.0235673
			148.417	167.52					274	-0.630265	-1.66582		0.112825	0.288702	0.568174
			150.669	147.164					275	-1.74865	-3.65837		0.0473944	0.345447	0.656255
			147.87	164.217					276	-1.64704	-3.30858		0.105558	0.323665	0.564128
			143.299	164.577					277	-1.63061	-3.78234		0.0741573	0.595392	0.311458
			156.409	171.174					278	-1.22089	-3.31436		0.070026	0.364248	0.562246
			156.114	166.169					279	-2.32822	-3.19658		0.165528	0.17105	0.655012
			151.038	158.861					280	-2.59219	-3.13392		0.212812	0.131975	0.608914
			153.01	161.275					281	0.615896	-3.2638		0.0506663	0.938417	0.0142422
			187.704	161.827					282	0.66677	-3.55301		0.148519	0.825502	0.0104398
			180.116	165.912					283	1.06166	-1.01092		0.0775671	0.756267	0.171716
			161.782	153.399					284	0.961556	-2.05528		0.0738181	0.844418	0.0791758
			162.733	150.394					285	0.871916	-3.16149		0.151829	0.841576	0.00706338
			157.872	163.259					286	0.903248	-2.61549		0.0642049	0.892447	0.0169422
			158.046	153.266					287	0.831931	-2.79599		0.0642049	0.892447	0.0169422
			149.214	153.63					288	0.568577	-3.29467		0.0506663	0.938417	0.0142422
			150.451	145.382					289	-1.63595	-3.33153		0.105558	0.323665	0.564128
			155.388	170.791					290	2.08759	1.61476		0.204922	0.736931	0.0388548
			154.035	164.329					291	1.97624	1.48968		0.156501	0.766803	0.0594086
			151.011	172.731					292	3.33123	2.53897		0.143784	0.732158	0.149475
			159.223	183.898					293	2.92876	2.67498		0.0779951	0.838732	0.132425
			112.422	166.868					294	-0.83822	3.70424		0.0212794	0.970393	0.0202725
			175.888	163.899					295	-1.07431	4.57008		0.0451393	0.96735	0.0104418
			167.47	167.213					296	-1.33873	4.54713		0.180138	0.807574	0.0231799
			109.268	163.675					297	-1.03528	3.73637		0.0407812	0.962203	0.0263845
			108.09	172.505					298	-2.23474	1.45865		0.0377976	0.794283	0.151839
			182.584	174.898					299	2.20357	0.00337408		0.0338718	0.861797	0.134574
			115.614	159.501					300	2.29626	0.21759		0.108581	0.875946	0.0225804
			112.707	161.132					301	3.00138	-1.67628		0.362246	0.503232	0.0741129
			122.277	157.581					302	2.45023	1.95234		0.104113	0.865101	0.0457145
			125.847	161.292					303	-1.26522	4.34575		0.180138	0.807574	0.0231799
			120.416	158.516					304	-0.365195	3.61721		0.017154	0.96421	0.0282069
			103.847	156.346					305	-0.739293	3.7891		0.0212794	0.970393	0.0202725
			108.503	152.392					306	-1.2673	4.75051		0.180138	0.807574	0.0231799
			117.984	152.779					307	-1.34425	4.71256		0.180138	0.807574	0.0231799
			186	151.084					308	-2.21409	-0.868619		0.0106829	0.205992	0.827362
			184.853	160.377					309	-1.63547	0.959881		0.0539901	0.506793	0.410475
			185.34	143.262					310	-0.147103	0.265847		0.020531	0.305523	0.707904
				135.024					311	-0.0625173	3.23775		0.0357052	0.805445	0.144461
				143.758					312	0.886122	3.46162		0.0131456	0.708971	0.309884
				148.712					313	0.715535	1.03367		0.0303463	0.703444	0.273542
				156.234					314	-0.460691	1.61425		0.0577383	0.407824	0.612756
				153.879					315	-1.62591	3.69311		0.128136	0.692119	0.10506
				179.488					316	0.450879	4.03905		0.0164919	0.929638	0.0758054
				179.644					317	-2.96642	2.85629		0.157135	0.630142	0.222905
				168.295					318	-1.1343	3.84384		0.0555895	0.950633	0.0132727
				164.424					319	0.977472	-0.217505		0.172772	0.773676	0.0557272
				175.526					320	0.720217	-4.42292		0.131998	0.832302	0.0213499
				168.755					321	0.955376	-0.164592		0.172772	0.773676	0.0557272
				137.084					322	-1.20713	4.79081		0.180138	0.807574	0.0231799
				138.545					323	-0.710905	4.30844		0.0207898	0.978195	0.00983366
				178.891					324	-2.44514	0.757697		0.0150096	0.291497	0.733903
				113.659					325	1.73466	-2.66443		0.265114	0.757174	0.00915613
				187.047					326	-1.63261	1.02835		0.0539901	0.506793	0.410475
				186.467					327	2.92939	3.24733		0.108912	0.828591	0.0853855
				98.917					328	-2.00591	4.38843		0.235859	0.468328	0.237614
				119.159					329	-1.14551	-0.741017		0.0295001	0.347968	0.626304
				138.604					330	2.04744	-1.24326		0.0536072	0.897401	0.0251691
				144.251					331	-1.6205	-0.96429		0.0203119	0.268278	0.739893
				169.018					332	-1.02726	4.60899		0.0451393	0.96735	0.0104418
				137.475					333	-0.898893	4.59172		0.0207898	0.978195	0.00983366
				147.396					334	-1.97472	1.44881		0.060467	0.703784	0.147379
				139.213					335	-0.729116	3.87555		0.0244684	0.972273	0.0109968
				176.958					336	-0.596905	2.04684		0.03794	0.622177	0.33164
				148.504					337	-2.91764	2.87847		0.157135	0.630142	0.222905
				160.393					338	-2.47599	3.19799		0.162655	0.42466	0.341752
				139.645					339	-1.58359	2.84933		0.0242535	0.583963	0.401697
				121.459					340	2.64571	2.26973		0.131457	0.863286	0.0464195
				128.859					341	-3.43088	1.22154		0.068897	0.5115	0.28897
				186.157					342	-3.84219	1.38342		0.183419	0.194622	0.390788
				115.636					343	-3.13702	2.78457		0.660213	0.268836	0.0844013
				183.595					344	3.23753	2.1112		0.201128	0.720933	0.0829217
				187.418					345	0.558789	2.27619		0.0379266	0.430905	0.445197
									346	1.69677	2.83502		0.0596774	0.37867	0.576912
									347	0.300465	3.27996		0.0429955	0.712381	0.228484
									348	2.53764	0.423569		0.206256	0.764037	0.0186671
									349	-0.212256	2.07361		0.0263051	0.476568	0.442692
									350	0.0058621	0.424366		0.0303534	0.43634	0.530585
									351	-2.04103	0.285358		0.00779942	0.443249	0.587478
									352	-2.11049	3.26097		0.0770086	0.681906	0.259077
									353	-1.97901	3.50375		0.0780327	0.586023	0.309159
									354	-0.840593	3.56875		0.0212794	0.970393	0.0202725
									355	2.57261	1.9297		0.104113	0.865101	0.0457145
									356	-0.982151	4.45326		0.0451393	0.96735	0.0104418
									357	2.76456	2.88867		0.116026	0.891417	0.0505938
									358	3.11144	2.88227		0.234296	0.674532	0.0916738
									359	-1.6731	0.988698		0.0539901	0.506793	0.410475
									360	0.596794	-3.46714		0.072263	0.907322	0.0181448
									361	0.71817	0.136282		0.0887324	0.812655	0.0864435
									362	-0.0317244	3.51386		0.0357052	0.805445	0.144461
									363	0.9373	0.13414		0.0807038	0.886209	0.0395537
									364	-0.0191816	3.99007		0.0309894	0.92432	0.0447042
									365	0.937449	2.59729		0.0178725	0.536403	0.442971
									366	-0.0571918	2.92489		0.0437153	0.647072	0.304796
									367	1.42069	3.07019		0.0114482	0.908801	0.0911235
									368	-2.36149	1.4426		0.0409868	0.783067	0.17305
									369	-3.23682	1.07352		0.0315968	0.296794	0.653562
									370	0.48514	-3.91514		0.125249	0.874354	0.0262628
									371	0.916818	-4.96872		0.312641	0.64625	0.0450099
									372	-1.02059	-3.64204		0.06131	0.698278	0.304439
									373	-0.785755	3.8948		0.0244684	0.972273	0.0109968
									374	3.88406	2.24081		0.0689884	0.823067	0.0942133
									375	-1.55282	-1.49421		0.0657145	0.270566	0.676037
									376	0.666247	-3.32486		0.107996	0.889477	0.00855665
									377	-1.52199	-3.48615		0.0519465	0.684066	0.281941
									378	-0.963519	4.50719		0.0451393	0.96735	0.0104418
									379	2.77783	2.6649		0.0779951	0.838732	0.132425
									380	-1.70746	3.15823		0.0450799	0.479824	0.498064
									381	2.46813	1.74798		0.104113	0.865101	0.0457145
									382	-2.22012	2.84669		0.0365206	0.771244	0.245727
									383	2.42124	3.1898		0.0799982	0.922011	0.0335338
									384	2.23232	3.40823		0.0453915	0.909951	0.119051
									385	0.829582	4.19646		0.0105555	0.937193	0.0664308
									386	2.33703	0.2843		0.108581	0.875946	0.0225804
									387	3.85056	2.09267		0.0809922	0.748292	0.161536
									388	2.44069	2.93599		0.123586	0.815097	0.084627
									389	0.595977	3.45786		0.0266644	0.705241	0.284471
									390	-1.30053	3.7953		0.0787739	0.807132	0.0582467
									391	0.123402	3.38948		0.0429955	0.712381	0.228484
									392	0.058568	3.99817		0.0309894	0.92432	0.0447042
									393	1.18448	-3.29437		0.27011	0.65195	0.00658413
									394	3.50669	0.17065		0.0890998	0.853516	0.0461779
									395	2.06153	2.99599		0.0556952	0.917308	0.0456095
									396	0.918011	-1.16663		0.0606312	0.75457	0.182183
									397	1.10893	-3.35676		0.166356	0.850493	0.00594163
									398	1.54136	-2.90487		0.234745	0.773719	0.00622064
									399	2.03842	2.86299		0.156353	0.639669	0.130613
									400	0.482861	3.47926		0.0266644	0.705241	0.284471
									401	1.01293	0.0107677		0.167574	0.767458	0.0840721
									402	1.5592	-2.83995		0.234745	0.773719	0.00622064
									403	3.79424	0.240439		0.153082	0.841254	0.0205451
									404	4.01836	0.237909		0.082427	0.880337	0.0336874
									405	4.26993	-2.5581		0.726233	0.0725098	0.142774
									406	1.4234	-0.90919		0.0775414	0.884746	0.0593315
									407	2.23968	0.0683816		0.0338718	0.861797	0.134574
									408	-1.24112	1.6945		0.157738	0.663289	0.126133
									409	-3.75915	2.77604		0.614153	0.318132	0.0590485
									410	-0.924827	3.82486		0.0212794	0.970393	0.0202725
									411	-1.14702	4.47804		0.0451393	0.96735	0.0104418
									412	-0.795061	4.53321		0.0207898	0.978195	0.00983366
									413	-1.6747	4.59843		0.258188	0.686563	0.0493621
									414	-1.27712	4.84864		0.180138	0.807574	0.0231799
									415	2.40165	3.4284		0.0631152	0.913169	0.102511
									416	2.75566	-1.98441		0.338381	0.646773	0.0309835
									417	3.73238	-0.984116		0.679705	0.2685	0.0361344
									418	3.6006	1.47037		0.537787	0.447837	0.0392689
									419	3.64992	1.69046		0.199317	0.551966	0.116947
									420	3.93894	0.117726		0.0436068	0.81167	0.147301
									421	3.00359	-0.912444		0.176408	0.81939	0.0139131
									422	2.66214	1.79188		0.129495	0.855259	0.0336156
									423	2.74808	2.62031		0.111799	0.803561	0.0916361
									424	2.90389	2.69916		0.0779951	0.838732	0.132425
									425	1.72382	3.18295		0.0246522	0.93251	0.0692316
									426	2.92964	-0.613043		0.0968198	0.924941	0.015742
									427	3.3176	-0.232581		0.0683224	0.927236	0.0320318
									428	3.54723	0.00748124		0.0629481	0.915619	0.0308197
									429	3.86198	0.0769144		0.0462159	0.893869	0.0848525
									430	2.94139	-0.562315		0.0968198	0.924941	0.015742
									431	2.67085	-0.566437		0.0968198	0.924941	0.015742
									432	1.41134	-1.00927		0.0600997	0.906959	0.0539597
									433	2.10304	0.467633		0.13152	0.849132	0.0206488
									434	1.52037	-0.893523		0.0775414	0.884746	0.0593315
									435	1.39223	2.45722		0.013968	0.504292	0.502888
									436	1.42017	-1.08637		0.0600997	0.906959	0.0539597
									437	0.97999	0.489867		0.0607307	0.865448	0.0524421
									438	-0.251042	3.90911		0.0180089	0.969522	0.0139665
									439	-0.340818	3.93698		0.0180089	0.969522	0.0139665
									440	1.70647	-2.53186		0.182569	0.772442	0.0305149
									441	2.35181	-2.55339		0.417521	0.658114	0.0124908
									442	3.9112	2.25402		0.0689884	0.823067	0.0942133
									443	3.88775	2.32301		0.0545056	0.844262	0.124515
									444	3.9711	2.13508		0.0689884	0.823067	0.0942133
									445	3.75512	2.43654		0.0567917	0.771561	0.211563
									446	0.833315	-2.08683		0.0738181	0.844418	0.0791758
									447	1.16228	-5.33624		0.169591	0.815132	0.0235673
									448	1.38028	-2.72179		0.172114	0.648185	0.0179008
									449	4.08157	0.0590545		0.0462159	0.893869	0.0848525
									450	0.942578	-4.22371		0.315065	0.653009	0.0125266
									451	0.784589	-4.98112		0.376399	0.56064	0.0474866
									452	0.990887	-2.89238		0.104491	0.880386	0.00953281
									453	2.67915	-0.43523		0.0968198	0.924941	0.015742
									454	3.30963	0.34809		0.12002	0.877735	0.0152115
									455	2.03694	-0.528811		0.0878278	0.911958	0.036639
									456	0.401187	-4.5299		0.085889	0.871568	0.0456176
									457	2.60492	-1.1231		0.116662	0.869607	0.0119816
									458	3.2002	1.43538		0.489299	0.48827	0.0296004
									459	3.83229	-1.94868		0.582168	0.20718	0.136146
									460	2.96374	-1.30712		0.122034	0.844578	0.0158508
									461	2.28246	1.42819		0.395696	0.622485	0.0204818
									462	2.04415	-0.0044762		0.0338718	0.861797	0.134574
									463	1.26748	-0.750556		0.105058	0.78338	0.0814291
									464	2.03805	0.160442		0.0365968	0.857728	0.124511
									465	2.18373	0.273083		0.079831	0.911052	0.0259176
									466	2.52186	-1.13081		0.0902829	0.89864	0.0167744
									467	3.27244	0.41377		0.175216	0.839676	0.0125124
									468	3.98171	2.12479		0.0689884	0.823067	0.0942133
									469	4.05888	1.86679		0.0543513	0.708817	0.237701
									470	3.27866	2.8276		0.110611	0.680188	0.240963
									471	3.10731	-2.34098		0.47503	0.322431	0.107273
									472	0.856442	-1.18487		0.0606312	0.75457	0.182183
									473	1.06414	-0.778824		0.0923151	0.815935	0.101787
									474	1.09654	-3.60812		0.21603	0.789723	0.00684306
									475	0.0731998	-4.53597		0.0672521	0.932497	0.0488374
									476	-0.526729	-3.74529		0.0895663	0.770581	0.135669
									477	0.763056	-3.22859		0.107996	0.889477	0.00855665
									478	1.00486	-0.16197		0.199758	0.785533	0.0865464
									479	1.33838	-0.735203		0.13134	0.758403	0.0896272
									480	2.46088	-0.705586		0.112772	0.886564	0.0250458
									481	-2.72353	0.846277		0.0126364	0.2241	0.76819
									482	-3.19479	1.07043		0.0315968	0.296794	0.653562
									483	-1.64974	3.03121		0.0289516	0.417712	0.561563
									484	-0.950338	3.65509		0.0212794	0.970393	0.0202725
									485	-1.24577	3.70553		0.0787739	0.807132	0.0582467
									486	-0.808873	4.47391		0.0207898	0.978195	0.00983366
									487	2.00601	3.02083		0.0246522	0.93251	0.0692316
									488	3.13322	0.474559		0.175216	0.839676	0.0125124
									489	3.63045	0.176044		0.0890998	0.853516	0.0461779
									490	-1.94821	-1.07756		0.0270043	0.157879	0.750644
									491	-1.09491	-0.688672		0.0247677	0.282337	0.710804
									492	2.24545	3.10455		0.0556952	0.917308	0.0456095
									493	2.23806	0.130961		0.0365968	0.857728	0.124511
									494	2.28602	-0.848737		0.0892164	0.906591	0.0166962
									495	3.12828	-0.410476		0.132859	0.904583	0.0171802
									496	1.0273	-0.914899		0.0775671	0.756267	0.171716
									497	1.26436	-0.830391		0.105058	0.78338	0.0814291
									498	1.45384	-1.30248		0.0604717	0.878098	0.0682206
									499	2.54502	-0.47571		0.112772	0.886564	0.0250458
									500	0.916087	0.130723		0.0807038	0.886209	0.0395537
									501	0.930695	0.815222		0.0454844	0.899892	0.0598341
									502	1.62971	3.20671		0.0114482	0.908801	0.0911235
									503	3.69182	2.36549		0.0567917	0.771561	0.211563
									504	3.85594	2.28834		0.0809922	0.748292	0.161536
									505	0.375948	-4.89806		0.311806	0.499649	0.169834
									506	1.07502	-5.54295		0.169591	0.815132	0.0235673
									507	1.19689	-5.51314		0.261327	0.708135	0.0173263
									508	1.01994	-1.02756		0.0775671	0.756267	0.171716
									509	0.527643	-3.26681		0.0506663	0.938417	0.0142422
									510	0.506302	-3.58631		0.072263	0.907322	0.0181448
									511	-0.406446	3.68064		0.017154	0.96421	0.0282069
									512	2.04515	1.79063		0.131701	0.773059	0.0717934
									513	3.04048	1.569		0.293985	0.55708	0.0949208
									514	2.16544	0.344675		0.079831	0.911052	0.0259176
									515	2.19862	0.249491		0.079831	0.911052	0.0259176
									516	2.23288	0.211361		0.079831	0.911052	0.0259176
									517	0.177958	3.79581		0.0240343	0.85379	0.142196
									518	0.131414	3.80369		0.0240343	0.85379	0.142196
									519	-1.16033	4.74701		0.0451393	0.96735	0.0104418
									520	1.55448	-4.38637		0.508154	0.49295	0.00658765
									521	2.71506	2.11944		0.131457	0.863286	0.0464195
									522	2.86916	-1.95422		0.338381	0.646773	0.0309835
									523	1.25373	-4.79678		0.372528	0.589845	0.00925342
									524	-0.753537	-1.6039		0.112825	0.288702	0.568174
									525	1.22787	-4.88106		0.261327	0.708135	0.0173263
									526	1.80837	-4.43067		0.735207	0.264529	0.00571867
									527	-1.11931	-0.929542		0.0421003	0.28916	0.643009
									528	1.48534	-4.61079		0.508154	0.49295	0.00658765
									529	0.961248	-5.53348		0.312641	0.64625	0.0450099
									530	0.996762	-5.52356		0.312641	0.64625	0.0450099
									531	-2.46279	2.66049		0.0797678	0.379551	0.450444
									532	1.7495	3.08836		0.0246522	0.93251	0.0692316
									533	-0.128525	-4.23788		0.17439	0.766572	0.0795089
									534	-0.389554	-3.71119		0.0968222	0.802341	0.0862714
									535	1.3645	2.40779		0.013968	0.504292	0.502888
									536	1.87862	-2.64328		0.265114	0.757174	0.00915613
									537	2.56365	-0.5293		0.112772	0.886564	0.0250458
									538	-0.977185	4.70415		0.0451393	0.96735	0.0104418
									539	1.3502	3.87321		0.00624039	0.826913	0.155619
									540	1.65386	-2.44938		0.182377	0.786692	0.0324463
									541	1.62303	-2.63258		0.163856	0.822677	0.00995445
									542	-1.77209	3.56783		0.220102	0.463989	0.240134
									543	2.2149	-0.390846		0.0587827	0.875331	0.0960942
									544	2.50633	1.75715		0.104113	0.865101	0.0457145
									545	-3.91076	2.16464		0.498881	0.232932	0.174129
									546	-1.54096	3.76786		0.128136	0.692119	0.10506
									547	2.04865	0.654724		0.13152	0.849132	0.0206488
									548	2.14979	0.490016		0.13152	0.849132	0.0206488
									549	3.21518	1.42454		0.489299	0.48827	0.0296004
									550	-1.21269	1.85985		0.0783565	0.757193	0.122822
									551	-1.0305	1.79053		0.063708	0.643063	0.227153
									552	-0.647403	3.98745		0.0244684	0.972273	0.0109968
									553	1.07087	4.08847		0.00728464	0.902346	0.118078
									554	2.54404	1.20092		0.389481	0.621998	0.0186972
									555	2.49903	1.7894		0.104113	0.865101	0.0457145
									556	-2.10644	3.50858		0.0770086	0.681906	0.259077
									557	-0.781138	4.40683		0.0207898	0.978195	0.00983366
									558	-0.833048	4.51725		0.0207898	0.978195	0.00983366
									559	-1.2806	2.14462		0.0721744	0.779242	0.169161
									560	-2.05404	2.95748		0.0365206	0.771244	0.245727
									561	-0.121836	3.53008		0.0209389	0.872206	0.0857231
									562	2.19717	2.63968		0.135327	0.394045	0.38889
									563	-3.34305	2.76124		0.660213	0.268836	0.0844013
									564	2.96969	1.72649		0.129495	0.855259	0.0336156
									565	3.23731	1.30448		0.489299	0.48827	0.0296004
									566	-1.01068	4.62424		0.0451393	0.96735	0.0104418
									567	-1.58735	4.45758		0.258188	0.686563	0.0493621
									568	0.659512	0.890077		0.0420545	0.829824	0.142177
									569	-0.224431	1.41618		0.0467585	0.425822	0.512024
									570	-1.11318	3.91693		0.0555895	0.950633	0.0132727
									571	3.57517	0.05		0.0629481	0.915619	0.0308197
									572	3.47439	-0.0902029		0.0993374	0.890982	0.0228229
									573	2.19845	3.02981		0.0556952	0.917308	0.0456095
									574	4.03392	1.45899		0.169071	0.572271	0.154272
									575	1.66543	1.85301		0.0908272	0.735671	0.130645
									576	1.65653	1.95419		0.0314742	0.634745	0.300519
									577	1.54685	2.89953		0.0217476	0.764457	0.220992
									578	2.97243	-0.999147		0.116662	0.869607	0.0119816
									579	2.94849	-0.901362		0.0947208	0.900975	0.0112974
									580	1.31142	3.89125		0.00624039	0.826913	0.155619
									581	-1.37777	4.44577		0.180138	0.807574	0.0231799
									582	0.163045	0.211444		0.0555591	0.666399	0.240607
									583	0.242828	0.123722		0.0623081	0.692455	0.247193
									584	-2.69246	2.95538		0.10072	0.656734	0.304944
									585	0.770073	-4.42732		0.131998	0.832302	0.0213499
									586	1.17146	-3.39788		0.166356	0.850493	0.00594163
									587	3.91389	2.24602		0.0689884	0.823067	0.0942133
									588	2.66579	2.36017		0.111799	0.803561	0.0916361
									589	-0.0699134	-4.32127		0.116228	0.869101	0.0495446
									590	0.0463935	-4.50374		0.0672521	0.932497	0.0488374
									591	-2.09936	-2.03616		0.125434	0.150139	0.655621
									592	2.1309	-2.80375		0.340114	0.673832	0.0101759
									593	2.09451	-2.87609		0.457217	0.591391	0.00746201
									594	-1.22981	4.74592		0.180138	0.807574	0.0231799
									595	-1.72791	3.12875		0.0450799	0.479824	0.498064
									596	-1.79075	-3.06256		0.0572165	0.120108	0.829734
									597	0.193179	0.179471		0.0623081	0.692455	0.247193
									598	2.2993	0.307175		0.108581	0.875946	0.0225804
									599	2.49575	1.82831		0.104113	0.865101	0.0457145
									600	1.99704	1.17298		0.23705	0.717748	0.0551016
									601	4.10127	1.72397		0.0543513	0.708817	0.237701
									602	-2.96658	0.987093		0.0267093	0.366115	0.635009
									603	-2.18131	1.20466		0.0268625	0.424781	0.579617
									604	3.81219	2.33228		0.0567917	0.771561	0.211563
									605	1.15282	-5.59534		0.169591	0.815132	0.0235673
									606	1.08958	-2.68681		0.105086	0.848447	0.0169321
									607	-0.0206579	3.28143		0.0357052	0.805445	0.144461
									608	-0.938581	4.55065		0.0207898	0.978195	0.00983366
									609	0.204144	-4.50782		0.0828294	0.874265	0.0647759
									610	-0.427248	-3.77845		0.0968222	0.802341	0.0862714
									611	-2.24011	1.21668		0.0377976	0.794283	0.151839
									612	0.547716	-3.64709		0.072263	0.907322	0.0181448
									613	0.887624	-3.19622		0.151829	0.841576	0.00706338
									614	1.09888	4.08639		0.00728464	0.902346	0.118078
									615	-2.12879	2.94595		0.0365206	0.771244	0.245727
									616	0.622464	-3.23216		0.107996	0.889477	0.00855665
									617	0.604201	-3.17035		0.0506663	0.938417	0.0142422
									618	-2.56502	0.366295		0.0109151	0.347524	0.674877
									619	2.89379	1.63175		0.20236	0.792994	0.0482443
									620	3.11176	1.49693		0.293985	0.55708	0.0949208
									621	1.11019	0.512889		0.101561	0.818047	0.0579439
									622	-3.00017	2.91544		0.157135	0.630142	0.222905
									623	-1.0288	1.36426		0.149203	0.629032	0.119915
									624	-1.05979	1.34995		0.149203	0.629032	0.119915
									625	-3.79028	2.19586		0.506902	0.264253	0.258451
									626	2.27387	0.190889		0.0555734	0.785546	0.115978
									627	1.51909	3.15533		0.0114482	0.908801	0.0911235
									628	1.16979	4.06218		0.00728464	0.902346	0.118078
									629	3.47458	1.67101		0.199317	0.551966	0.116947
									630	0.672582	0.689155		0.0420545	0.829824	0.142177
									631	0.724507	0.886726		0.0420545	0.829824	0.142177
									632	-1.52568	3.89121		0.375768	0.585401	0.0551394
									633	2.86094	2.52457		0.111799	0.803561	0.0916361
									634	2.82916	1.84426		0.129495	0.855259	0.0336156
									635	-1.97362	4.64652		0.235859	0.468328	0.237614
									636	4.07795	1.70823		0.0598497	0.628917	0.324402
									637	0.555455	3.59909		0.0174957	0.874166	0.148781
									638	0.655781	4.00555		0.0105555	0.937193	0.0664308
									639	-2.29225	4.42053		0.155487	0.678825	0.196653
									640	-5.209	1.40927		0.804897	0.0565543	0.169027
									641	-5.25433	1.28877		0.804897	0.0565543	0.169027
									642	1.66432	-0.107954		0.187229	0.506397	0.266115
									643	1.95375	0.641943		0.225859	0.498626	0.104303
									644	3.84141	1.36256		0.438018	0.419014	0.0983418
									645	2.55455	0.484078		0.206256	0.764037	0.0186671
									646	-3.90951	1.08625		0.583174	0.0293999	0.45187
									647	3.32146	-2.51415		0.47503	0.322431	0.107273
									648	-2.75129	0.7165		0.0159484	0.170177	0.812721
									649	3.88569	1.60207		0.0598497	0.628917	0.324402
									650	4.19771	-1.79514		0.408621	0.089863	0.607693
									651	4.30057	-2.18376		0.367128	0.110159	0.521965
									652	4.36224	-2.38435		0.462253	0.0980995	0.497432
									653	1.8045	-0.0360273		0.0598942	0.279675	0.632896
									654	-3.7195	-0.518719		0.0655346	0.0127926	0.918881
									655	-5.26466	1.14267		0.583174	0.0293999	0.45187
									656	-5.00392	1.70844		0.466595	0.0634101	0.494602
									657	-3.7721	3.51208		0.103204	0.318012	0.586273
									658	4.43938	-2.36586		0.462253	0.0980995	0.497432
									659	3.84379	-2.44621		0.470907	0.196922	0.263262
									660	-1.82199	3.60266		0.220102	0.463989	0.240134
									661	-3.59439	-0.35696		0.262756	0.0146644	0.786533
									662	-5.16129	1.00661		0.583174	0.0293999	0.45187
									663	-4.97536	1.775		0.466595	0.0634101	0.494602
									664	-3.6157	3.54905		0.300982	0.224157	0.317452
									665	-3.47058	3.74403		0.300982	0.224157	0.317452
									666	-3.05989	-2.74748		0.0491051	0.0168003	0.92581
									667	-2.97748	-1.44177		0.0194441	0.0467597	0.920544
									668	-2.94973	-1.43805		0.0194441	0.0467597	0.920544
									669	-2.44452	0.887461		0.0150096	0.291497	0.733903
									670	-3.85289	-2.73548		0.0648328	0.00774631	0.929208
									671	-3.88363	-2.6825		0.0648328	0.00774631	0.929208
									672	-3.90693	-2.60856		0.124383	0.0109194	0.848475
									673	-2.66919	0.901652		0.0126364	0.2241	0.76819
									674	-3.08327	-1.35004		0.0221308	0.0628259	0.893676
									675	-2.88667	-1.34372		0.0194441	0.0467597	0.920544
									676	-2.37346	-0.913932		0.0162518	0.0789403	0.901914
									677	0.136399	2.00558		0.0715549	0.363199	0.513174
									678	-3.84947	-2.48742		0.159678	0.00772755	0.848831
									679	-3.58345	-1.99514		0.047934	0.0139286	0.938461
									680	-3.73215	-2.26136		0.159678	0.00772755	0.848831
									681	-1.89586	2.50103		0.048854	0.307895	0.618184
									682	-1.39484	0.439889		0.0211967	0.0805501	0.919149
									683	-3.28894	0.404313		0.0288283	0.117896	0.853665
									684	-3.64523	0.664911		0.0836679	0.04482	0.834413
									685	2.98141	3.20852		0.522346	0.133001	0.209957
									686	-3.64064	0.658367		0.0894741	0.0455166	0.855716
									687	-3.81968	0.59417		0.17572	0.0291426	0.793277
									688	-3.70671	0.664207		0.16832	0.0264869	0.772488
									689	3.80847	2.38358		0.0567917	0.771561	0.211563
									690	-3.69464	-2.13739		0.047934	0.0139286	0.938461
									691	-3.88446	-2.55101		0.0648328	0.00774631	0.929208
									692	-3.84992	-2.46123		0.159678	0.00772755	0.848831
									693	-0.0418069	1.93726		0.0235682	0.279515	0.747164
									694	-1.89036	-0.991113		0.0270043	0.157879	0.750644
									695	-2.01656	-0.489619		0.0134902	0.100342	0.867407
									696	-2.07089	-0.406112		0.00953916	0.0727076	0.906303
									697	-1.83596	3.12728		0.0450799	0.479824	0.498064
									698	-3.19838	-1.5597		0.0244127	0.0264656	0.952575
									699	-3.60972	-2.12511		0.047934	0.0139286	0.938461
									700	-3.70274	-2.1022		0.10954	0.0101569	0.894449
									701	-2.68681	0.855169		0.0126364	0.2241	0.76819
									702	-3.07268	1.04418		0.0315968	0.296794	0.653562
									703	-3.4316	1.07155		0.0315968	0.296794	0.653562
									704	-3.84748	0.942418		0.119843	0.073305	0.716205
									705	0.547897	3.29315		0.0266644	0.705241	0.284471
									706	-1.91206	-2.16273		0.24831	0.0715489	0.66354
									707	-1.67048	-1.79095		0.137112	0.168316	0.677526
									708	-1.78757	-1.95951		0.127657	0.0783269	0.795957
									709	0.417168	2.84216		0.0229231	0.31609	0.700955
									710	-2.60632	-2.95984		0.121939	0.0517131	0.828201
									711	-2.6818	-2.90137		0.121939	0.0517131	0.828201
									712	-3.03498	-2.89749		0.0684721	0.0302462	0.904161
									713	-3.70982	-1.85427		0.0924869	0.0104701	0.918508
									714	-2.08929	-3.07861		0.0929462	0.0710339	0.847984
									715	-2.76347	-3.12453		0.0684721	0.0302462	0.904161
									716	-3.17301	-2.8573		0.0824741	0.0236743	0.900829
									717	-1.59788	0.960079		0.0539901	0.506793	0.410475
									718	-2.09943	-0.211484		0.00953916	0.0727076	0.906303
									719	-2.60088	0.24235		0.0109151	0.347524	0.674877
									720	-2.82389	0.0660849		0.029258	0.0497403	0.900669
									721	-0.359595	2.00111		0.0263051	0.476568	0.442692
									722	-1.37683	-0.835845		0.0166769	0.134881	0.851878
									723	-2.2301	-1.03185		0.0160247	0.151903	0.819991
									724	-2.50179	-0.912441		0.0100134	0.0438384	0.937962
									725	1.04657	3.28084		0.00988921	0.475448	0.499149
									726	-2.8311	-3.60548		0.162421	0.0197764	0.821672
									727	-2.97517	-3.8578		0.237181	0.00816536	0.753079
									728	-2.90001	-3.47754		0.162421	0.0197764	0.821672
									729	1.43747	2.59779		0.0238856	0.445403	0.453919
									730	3.79932	1.50421		0.132295	0.518233	0.260194
									731	4.2787	-2.33182		0.462253	0.0980995	0.497432
									732	2.04537	2.7544		0.135327	0.394045	0.38889
									733	4.26613	-2.13139		0.367128	0.110159	0.521965
									734	-2.27985	-4.10829		0.130398	0.0169606	0.837052
									735	-3.29069	4.07514		0.76011	0.0729388	0.212084
									736	-3.64088	-0.506317		0.05387	0.0150232	0.926589
									737	-0.168403	2.57309		0.0177105	0.504553	0.462839
									738	-2.68462	-3.96436		0.185218	0.0130445	0.819396
									739	-3.54891	1.89392		0.295414	0.113295	0.599052
									740	-5.32084	1.00474		0.583174	0.0293999	0.45187
									741	-5.04594	1.50859		0.54802	0.055258	0.417894
									742	-3.18062	3.53833		0.372181	0.211939	0.324464
									743	3.99315	-1.28033		0.741986	0.0788033	0.151661
									744	2.51209	2.5886		0.106432	0.686804	0.163586
									745	4.37834	-2.04381		0.367128	0.110159	0.521965
									746	-3.88306	3.42272		0.103204	0.318012	0.586273
									747	-1.74295	2.8897		0.0347372	0.640885	0.348799
									748	-2.61739	3.39304		0.104322	0.447723	0.467633
									749	-5.14776	1.49027		0.54802	0.055258	0.417894
									750	-3.91018	3.29554		0.117589	0.319046	0.612973
									751	-4.18466	1.95477		0.466595	0.0634101	0.494602
									752	-2.56327	3.40713		0.104322	0.447723	0.467633
									753	-3.01885	-3.77692		0.162421	0.0197764	0.821672
									754	-3.80832	1.06417		0.119843	0.073305	0.716205
									755	-3.05405	-3.74914		0.162421	0.0197764	0.821672
									756	-2.6544	2.51008		0.134225	0.195069	0.592274
									757	-2.50819	-0.699411		0.0102314	0.0394268	0.941686
									758	-3.48086	2.53032		0.668938	0.0966327	0.214851
									759	-1.14518	-1.99017		0.0951033	0.168085	0.779646
									760	-1.76692	-2.68503		0.10797	0.06715	0.82667
									761	-0.300643	2.91642		0.027536	0.513178	0.495407
									762	-1.95772	-3.22497		0.0769878	0.102451	0.854073
									763	-1.91537	-2.87445		0.0836844	0.0549592	0.859198
									764	-2.07289	-4.05778		0.0690993	0.0260093	0.913135
									765	-0.995997	-3.10906		0.0754775	0.253112	0.65897
									766	-1.35429	-1.08977		0.0236932	0.154969	0.847689
									767	-1.75999	-2.73985		0.10797	0.06715	0.82667
									768	-2.69213	0.950224		0.0220789	0.347212	0.617445
									769	-2.52046	-4.6935		0.064787	0.00923062	0.92909
									770	-1.98309	-2.82377		0.0836844	0.0549592	0.859198
									771	-0.13213	-1.84075		0.0703816	0.219336	0.718376
									772	-0.213042	-1.67678		0.0703816	0.219336	0.718376
									773	-1.50134	-0.353067		0.0209784	0.0418285	0.950189
									774	-1.25444	-0.844459		0.0166769	0.134881	0.851878
									775	-0.114166	1.99717		0.0235682	0.279515	0.747164
									776	-1.41081	-1.09225		0.0236932	0.154969	0.847689
									777	-1.46582	-0.375275		0.0209784	0.0418285	0.950189
									778	-1.60172	-0.766977		0.0136887	0.14092	0.825425
									779	-1.58973	-0.836733		0.0136887	0.14092	0.825425
									780	-2.10818	1.0675		0.0268625	0.424781	0.579617
									781	-2.06035	-0.329107		0.00953916	0.0727076	0.906303
									782	-3.69664	0.889468		0.0836679	0.04482	0.834413
									783	-3.2795	-1.75729		0.0244127	0.0264656	0.952575
									784	-3.70307	-2.29909		0.159678	0.00772755	0.848831
									785	-2.09529	-0.314063		0.00953916	0.0727076	0.906303
									786	-2.08713	1.1838		0.0268625	0.424781	0.579617
									787	-0.935274	0.24808		0.0228985	0.140746	0.858957
									788	-0.568129	0.0533636		0.0314805	0.0794771	0.927175
									789	-2.00663	4.47353		0.235859	0.468328	0.237614
									790	-2.79392	-0.703048		0.0124975	0.0302174	0.946249
									791	-1.06102	0.373608		0.0238108	0.141186	0.854645
									792	0.814453	2.04164		0.025999	0.298357	0.711041
									793	2.05345	2.76563		0.135327	0.394045	0.38889
									794	-0.0541258	-0.260883		0.0537365	0.111924	0.814898
									795	-0.265145	-0.50763		0.0195133	0.074246	0.911571
									796	-1.98836	4.41008		0.235859	0.468328	0.237614
									797	-2.73292	-0.749888		0.0100134	0.0438384	0.937962
									798	-2.6705	-0.755203		0.0100134	0.0438384	0.937962
									799	-0.00765087	-0.370487		0.13984	0.191407	0.574698
									800	0.0170708	-0.377635		0.13984	0.191407	0.574698
									801	-1.67476	0.684846		0.0206896	0.228815	0.761796
									802	-2.14769	-0.991538		0.0160247	0.151903	0.819991
									803	-3.64036	0.729505		0.0836679	0.04482	0.834413
									804	-3.37	-2.6069		0.0491051	0.0168003	0.92581
									805	-3.63093	-2.27563		0.0762292	0.0107698	0.910118
									806	-2.74533	-3.34277		0.212812	0.131975	0.608914
									807	-2.44698	-1.05915		0.0162518	0.0789403	0.901914
									808	-2.11237	0.941653		0.0111498	0.271441	0.754382
									809	-2.00906	-0.419302		0.0134902	0.100342	0.867407
									810	-1.70248	2.97428		0.0450799	0.479824	0.498064
									811	-2.60132	-2.77378		0.0918189	0.0379018	0.886333
									812	-2.04569	-0.450687		0.00875514	0.145553	0.858167
									813	-0.421307	-1.93549		0.0546853	0.185193	0.810441
									814	-1.11435	-1.05985		0.0421003	0.28916	0.643009
									815	-2.39822	0.139228		0.0138339	0.180005	0.865005
									816	-1.46409	-1.13356		0.0236932	0.154969	0.847689
									817	-2.81677	0.812036		0.0159484	0.170177	0.812721
									818	-2.56979	-4.59677		0.064787	0.00923062	0.92909
									819	-2.64617	-1.45487		0.0299372	0.0519931	0.924343
									820	-2.00239	-3.95109		0.0555441	0.0404701	0.91897
									821	-1.71197	-2.72156		0.10797	0.06715	0.82667
									822	-1.50455	3.07947		0.0301273	0.366649	0.625389
									823	-0.193382	-0.381813		0.0300948	0.0495863	0.92792
									824	-2.36108	2.68328		0.0797678	0.379551	0.450444
									825	0.133933	0.401029		0.032354	0.514356	0.49028
									826	0.643057	1.19545		0.0303463	0.703444	0.273542
									827	1.36343	2.59705		0.013968	0.504292	0.502888
									828	1.36392	2.48355		0.013968	0.504292	0.502888
									829	1.31238	3.47947		0.00824712	0.442806	0.522508
									830	0.31892	2.85496		0.0578864	0.469283	0.463906
									831	1.34289	3.06859		0.00947058	0.392507	0.616092
									832	0.439402	2.66886		0.0229231	0.31609	0.700955
									833	0.359409	2.63091		0.0384119	0.344978	0.623055
									834	-0.00679942	2.92757		0.112541	0.407554	0.388726
									835	0.0164719	2.69204		0.05377	0.456281	0.453073
									836	-2.88263	-1.73003		0.0271979	0.0247622	0.955251
									837	-1.98126	-2.70283		0.157625	0.036252	0.811046
									838	-3.0566	0.679499		0.0281511	0.122568	0.827517
									839	-2.45261	-4.79397		0.0549843	0.0116743	0.921617
									840	0.305671	-5.0124		0.311806	0.499649	0.169834
									841	-2.42484	-4.17678		0.130398	0.0169606	0.837052
									842	-2.46956	-4.21693		0.130398	0.0169606	0.837052
									843	-1.77703	-3.08688		0.0572165	0.120108	0.829734
									844	-2.03663	-3.90414		0.0690993	0.0260093	0.913135
									845	-1.45638	1.14321		0.0719837	0.402745	0.572753
									846	-2.55869	-4.67992		0.064787	0.00923062	0.92909
									847	-2.7725	-3.48059		0.162421	0.0197764	0.821672
									848	-2.03152	-4.02236		0.0555441	0.0404701	0.91897
									849	-1.42284	-3.16928		0.070026	0.364248	0.562246
									850	-0.284742	1.51354		0.0372226	0.261649	0.756189
									851	-0.479517	0.264566		0.0228985	0.140746	0.858957
									852	-1.56548	2.89859		0.0242535	0.583963	0.401697
									853	-1.35276	-1.19652		0.0716834	0.174597	0.807035
									854	-1.10437	-0.78567		0.0295001	0.347968	0.626304
									855	0.424676	0.475095		0.0413328	0.527343	0.474922
									856	0.42294	0.568707		0.0413328	0.527343	0.474922
									857	-1.48067	0.610107		0.0211967	0.0805501	0.919149
									858	-0.421961	1.54987		0.0372226	0.261649	0.756189
									859	-2.1356	3.09652		0.0559418	0.441744	0.522531
									860	-1.80942	0.805908		0.0258332	0.147898	0.804723
									861	-1.78639	0.797515		0.0258332	0.147898	0.804723
									862	-0.572005	-1.86785		0.112825	0.288702	0.568174
									863	-0.0303579	-0.302353		0.0537365	0.111924	0.814898
									864	-0.363222	1.59383		0.0372226	0.261649	0.756189
									865	-0.146841	-0.192464		0.0300948	0.0495863	0.92792
									866	-0.122939	-0.140753		0.0300948	0.0495863	0.92792
									867	-1.67999	-0.296161		0.0155328	0.0498259	0.940952
									868	-1.57167	-0.28407		0.0155328	0.0498259	0.940952
									869	-0.933984	-1.63012		0.112825	0.288702	0.568174
									870	-0.999269	-0.783835		0.0295001	0.347968	0.626304
									871	0.356187	-0.748038		0.0473859	0.386443	0.54696
									872	-1.59848	-0.249445		0.0155328	0.0498259	0.940952
									873	3.82213	-2.42896		0.470907	0.196922	0.263262
									874	4.16968	-2.56127		0.726233	0.0725098	0.142774
									875	0.778962	-4.43003		0.131998	0.832302	0.0213499
									876	0.019757	-4.46725		0.0672521	0.932497	0.0488374
									877	1.08599	-5.59844		0.169591	0.815132	0.0235673
									878	1.41738	-2.9732		0.234745	0.773719	0.00622064
									879	1.65036	-1.10974		0.0600997	0.906959	0.0539597
									880	2.13394	0.483467		0.13152	0.849132	0.0206488
									881	-1.23561	1.95939		0.0783565	0.757193	0.122822
									882	2.53474	-0.50682		0.112772	0.886564	0.0250458
									883	2.1396	-1.0257		0.0547144	0.914002	0.0214087
									884	2.29308	2.2017		0.122155	0.789045	0.0823338
									885	3.07914	-0.851825		0.176408	0.81939	0.0139131
									886	0.68346	1.08475		0.0303463	0.703444	0.273542
									887	3.02014	0.876701		0.242723	0.763345	0.0160322
									888	1.55288	2.10066		0.0319922	0.524763	0.41503
									889	2.87519	-1.91645		0.185155	0.779538	0.0468692
									890	0.161826	0.128244		0.0623081	0.692455	0.247193
									891	0.708947	-4.45327		0.131998	0.832302	0.0213499
									892	0.0911197	-4.49241		0.0672521	0.932497	0.0488374
									893	2.01673	-3.11739		0.369421	0.667982	0.0062201
									894	0.688211	-3.193		0.107996	0.889477	0.00855665
									895	-0.0446681	0.232761		0.0273321	0.421804	0.557836
									896	-1.02657	1.50413		0.133822	0.595312	0.193667
									897	0.744137	-5.31975		0.376399	0.56064	0.0474866
									898	1.05037	-5.57925		0.169591	0.815132	0.0235673
									899	0.133048	-4.36276		0.118688	0.859286	0.040462
									900	2.59059	-1.13088		0.116662	0.869607	0.0119816
									901	0.594027	0.178936		0.0664485	0.755517	0.190574
									902	2.49068	1.45931		0.395696	0.622485	0.0204818
									903	2.03164	-0.72576		0.150578	0.609237	0.1275
									904	2.74008	2.86118		0.116026	0.891417	0.0505938
									905	-0.126492	3.83449		0.0180089	0.969522	0.0139665
									906	-5.20467	1.39596		0.804897	0.0565543	0.169027
									907	-3.9112	2.13061		0.498881	0.232932	0.174129
									908	-2.6573	-3.21674		0.212812	0.131975	0.608914
									909	-3.85805	2.08378		0.506902	0.264253	0.258451
									910	-3.57871	-0.274723		0.262756	0.0146644	0.786533
									911	-5.17548	1.46746		0.804897	0.0565543	0.169027
									912	1.00966	-4.55073		0.315195	0.659586	0.0113166
									913	-1.61819	-3.16332		0.105558	0.323665	0.564128
									914	-5.3894	0.789393		0.812565	0.0152581	0.218827
									915	1.80451	-4.39169		0.735207	0.264529	0.00571867
									916	1.05479	0.384809		0.202969	0.6976	0.0496498
									917	-5.39722	0.750158		0.812565	0.0152581	0.218827
									918	-5.24283	1.21259		0.804897	0.0565543	0.169027
									919	1.31107	-5.49141		0.261327	0.708135	0.0173263
									920	3.86646	-3.80976		0.989892	0.00809461	0.0110922
									921	3.89629	-3.80029		0.989781	0.009941	0.0102012
									922	3.65506	-2.06125		0.582168	0.20718	0.136146
									923	3.59801	-1.997		0.752954	0.218442	0.0477783
									924	-3.42968	2.60706		0.617923	0.15919	0.224448
									925	3.76786	-1.64016		0.645337	0.180339	0.170964
									926	3.90049	-1.42512		0.741986	0.0788033	0.151661
									927	-3.26903	2.63549		0.660213	0.268836	0.0844013
									928	3.18059	1.42306		0.489299	0.48827	0.0296004
									929	3.04273	1.49187		0.293985	0.55708	0.0949208
									930	-1.70265	3.91724		0.441875	0.356298	0.173415
									931	3.51385	-0.797465		0.561675	0.499364	0.0132268
									932	3.48344	-0.986985		0.649469	0.348548	0.015563
									933	-3.78575	2.6252		0.614153	0.318132	0.0590485
									934	3.7142	-0.763		0.623327	0.391165	0.0263966
									935	3.84518	-0.842768		0.623327	0.391165	0.0263966
									936	-1.78836	3.71187		0.220102	0.463989	0.240134
									937	3.4384	0.378146		0.253346	0.771098	0.0121562
									938	3.45265	0.314264		0.253346	0.771098	0.0121562
									939	-1.69505	4.20561		0.258188	0.686563	0.0493621
									940	3.63184	-1.96431		0.752954	0.218442	0.0477783
									941	3.83546	-1.46866		0.731307	0.190487	0.0694805
									942	-2.9407	2.83712		0.536091	0.286829	0.150576
									943	3.80662	-3.83557		0.986405	0.0112393	0.0109734
									944	3.50095	-3.47187		0.987119	0.017095	0.00767052
									945	-1.32485	4.51111		0.180138	0.807574	0.0231799
									946	2.78844	-2.13457		0.338381	0.646773	0.0309835
									947	3.51825	-3.74168		0.987119	0.017095	0.00767052
									948	-3.42005	2.65057		0.660213	0.268836	0.0844013
									949	1.77436	-2.55276		0.265114	0.757174	0.00915613
									950	2.1387	2.09675		0.19439	0.579723	0.139234
									951	3.50503	-3.71391		0.987119	0.017095	0.00767052
									952	3.32869	-2.66527		0.766425	0.208468	0.0305
									953	3.55311	-3.81232		0.98855	0.0127718	0.00841743
									954	3.49073	-3.797		0.987119	0.017095	0.00767052
									955	-3.13014	2.76549		0.660213	0.268836	0.0844013
									956	3.90273	-1.04567		0.748166	0.119602	0.0807881
									957	3.17367	1.35365		0.489299	0.48827	0.0296004
									958	-3.72488	2.53983		0.65748	0.159904	0.14722
									959	-3.31476	3.65891		0.372181	0.211939	0.324464
									960	-1.97032	4.54823		0.235859	0.468328	0.237614
									961	2.97453	2.55976		0.111799	0.803561	0.0916361
									962	2.98525	3.19658		0.690581	0.156939	0.04734
									963	3.0089	3.18745		0.690581	0.156939	0.04734
									964	-1.72868	3.86785		0.441875	0.356298	0.173415
									965	-5.20442	1.42223		0.804897	0.0565543	0.169027
									966	-4.86326	1.72059		0.466595	0.0634101	0.494602
									967	4.00713	2.04839		0.0689884	0.823067	0.0942133
									968	2.27084	0.678055		0.31694	0.615792	0.0169294
									969	-0.59311	-3.34959		0.129389	0.513855	0.202105
									970	3.91383	-2.4344		0.608704	0.0920275	0.2903
									971	4.17621	-2.6374		0.726233	0.0725098	0.142774
									972	4.38302	-2.83749		0.942884	0.0357413	0.047937
									973	1.07667	-1.33926		0.109014	0.630504	0.261146
									974	4.36203	-2.99872		0.942884	0.0357413	0.047937
									975	4.48907	-2.89098		0.942884	0.0357413	0.047937
									976	3.93744	-2.46266		0.608704	0.0920275	0.2903
									977	-1.53815	-2.81285		0.216023	0.136371	0.608916
									978	0.00625936	2.94804		0.112541	0.407554	0.388726
									979	-3.59018	-0.289872		0.262756	0.0146644	0.786533
									980	-3.6532	2.00591		0.540258	0.184513	0.281713
									981	4.36578	-2.59082		0.726233	0.0725098	0.142774
									982	1.06843	-5.5455		0.169591	0.815132	0.0235673
									983	1.04212	-5.57489		0.169591	0.815132	0.0235673
									984	1.02772	-5.60381		0.169591	0.815132	0.0235673
									985	0.979472	-3.7917		0.198337	0.76828	0.00931077
									986	3.38264	-0.035203		0.0629481	0.915619	0.0308197
									987	0.631999	0.454121		0.0603739	0.771905	0.137622
									988	-1.23271	1.66078		0.157738	0.663289	0.126133
									989	-1.00312	1.50625		0.133822	0.595312	0.193667
									990	2.451	-1.22197		0.0833378	0.878994	0.020127
									991	-0.0402565	3.53363		0.0254356	0.926435	0.066533
									992	3.36776	-0.970385		0.649469	0.348548	0.015563
									993	3.59045	-0.0161469		0.0629481	0.915619	0.0308197
									994	2.60096	-0.619106		0.0968198	0.924941	0.015742
									995	1.53547	1.51784		0.0529186	0.748685	0.124196
									996	2.50741	-2.15026		0.273992	0.71514	0.0293389
									997	0.880257	1.11809		0.0336785	0.822889	0.116068
									998	0.743186	-4.5109		0.131998	0.832302	0.0213499
									999	1.33649	-1.25406		0.0918103	0.634249	0.225335
									1000	2.23542	-0.831584		0.0595874	0.920835	0.0222033
									1001	2.03383	-2.57749		0.265114	0.757174	0.00915613
									1002	1.20186	2.4885		0.013968	0.504292	0.502888
									1003	1.35099	2.93126		0.0154212	0.634703	0.37747
									1004	1.13643	-5.51546		0.169591	0.815132	0.0235673
									1005	0.498988	-3.29372		0.0506663	0.938417	0.0142422
									1006	1.02117	-5.57642		0.169591	0.815132	0.0235673
									1007	0.466172	-5.00241		0.357502	0.492116	0.115688
									1008	2.42045	-1.16336		0.0833378	0.878994	0.020127
									1009	1.5251	1.47035		0.107823	0.775609	0.0950013
									1010	0.321614	0.367406		0.0555591	0.666399	0.240607
									1011	2.32854	0.239529		0.108581	0.875946	0.0225804
									1012	1.83105	-0.966947		0.0695741	0.898143	0.041598
									1013	-0.29118	3.72508		0.017154	0.96421	0.0282069
									1014	-2.2598	-4.31325		0.130398	0.0169606	0.837052
									1015	-2.08118	-3.12894		0.0897728	0.135549	0.838585
									1016	-1.8204	-3.85805		0.0493639	0.145517	0.809606
									1017	-2.47495	-4.73854		0.0549843	0.0116743	0.921617
									1018	-2.54927	-4.67971		0.064787	0.00923062	0.92909
									1019	-0.291837	-1.99109		0.0546853	0.185193	0.810441
									1020	-2.88155	-1.76628		0.0271979	0.0247622	0.955251
									1021	-1.65167	-0.742183		0.0136887	0.14092	0.825425
									1022	-1.50728	-0.913799		0.0236932	0.154969	0.847689
									1023	-3.86546	-2.59267		0.0648328	0.00774631	0.929208
									1024	-2.19707	-0.498083		0.00875514	0.145553	0.858167
									1025	-2.74612	-0.794131		0.0094846	0.0351808	0.944858
									1026	-1.60146	0.469748		0.0149315	0.132039	0.857605
									1027	0.751855	1.96282		0.0201235	0.31891	0.711377
									1028	-2.81523	-0.726315		0.0124975	0.0302174	0.946249
									1029	-2.6647	-0.737163		0.0102314	0.0394268	0.941686
									1030	-0.161345	-0.543728		0.0195133	0.074246	0.911571
									1031	-3.70458	-2.32643		0.159678	0.00772755	0.848831
									1032	-2.41839	-1.18703		0.0436821	0.0817437	0.893392
									1033	-2.47942	-2.91149		0.147884	0.0759002	0.798845
									1034	-2.534	-1.40388		0.0299372	0.0519931	0.924343
									1035	-0.302969	-2.21928		0.0546853	0.185193	0.810441
									1036	-2.56032	-4.52417		0.064787	0.00923062	0.92909
									1037	-2.62903	-4.59207		0.064787	0.00923062	0.92909
									1038	-1.65422	-3.19264		0.105558	0.323665	0.564128
									1039	1.06382	-1.06557		0.0775671	0.756267	0.171716
									1040	0.108266	0.152971		0.0623081	0.692455	0.247193
									1041	1.3716	2.45432		0.013968	0.504292	0.502888
									1042	-1.76199	-2.01529		0.127657	0.0783269	0.795957
									1043	0.17027	2.61453		0.0467956	0.456633	0.507777
									1044	0.30094	2.8901		0.0578864	0.469283	0.463906
									1045	0.401174	-5.06083		0.357502	0.492116	0.115688
									1046	-2.4834	-4.75524		0.0549843	0.0116743	0.921617
									1047	-2.26161	-4.19793		0.130398	0.0169606	0.837052
									1048	-2.51919	-4.74069		0.064787	0.00923062	0.92909
									1049	-2.61649	-4.61605		0.064787	0.00923062	0.92909
									1050	-2.36136	-4.37878		0.0549843	0.0116743	0.921617
									1051	-3.10632	-1.61941		0.0244127	0.0264656	0.952575
									1052	-2.77966	-1.65074		0.0271979	0.0247622	0.955251
									1053	0.378581	0.485154		0.032354	0.514356	0.49028
									1054	-3.5207	-2.14358		0.047934	0.0139286	0.938461
									1055	-1.81276	0.482267		0.0189733	0.198212	0.796381
									1056	-0.128337	-0.506073		0.0195133	0.074246	0.911571
									1057	-2.71167	-0.810635		0.0100134	0.0438384	0.937962
									1058	-1.95192	-0.423817		0.0134902	0.100342	0.867407
									1059	-1.55165	-3.19489		0.105558	0.323665	0.564128
									1060	3.97709	-1.58687		0.502082	0.0846881	0.399311
									1061	-2.56003	3.41173		0.104322	0.447723	0.467633
									1062	-3.84817	-0.679852		0.0655346	0.0127926	0.918881
									1063	-3.61973	-0.542412		0.05387	0.0150232	0.926589
									1064	-3.6406	-0.392954		0.262756	0.0146644	0.786533
									1065	-3.53227	-0.435472		0.05387	0.0150232	0.926589
									1066	-2.24027	-3.01273		0.0929462	0.0710339	0.847984
									1067	-1.90443	-3.82155		0.0555441	0.0404701	0.91897
									1068	-1.06259	-3.2537		0.0881402	0.363907	0.546312
									1069	-1.55724	-3.18946		0.105558	0.323665	0.564128
									1070	-2.40692	0.617126		0.0117398	0.268467	0.772464
									1071	-2.47062	0.877449		0.0150096	0.291497	0.733903
									1072	-2.35398	-4.33854		0.130398	0.0169606	0.837052
									1073	-2.30675	-4.51108		0.0549843	0.0116743	0.921617
									1074	-1.88533	-2.90362		0.0572165	0.120108	0.829734
									1075	-2.48387	-4.68287		0.064787	0.00923062	0.92909
									1076	-2.94605	-1.82262		0.0271979	0.0247622	0.955251
									1077	-2.64368	0.32063		0.0109151	0.347524	0.674877
									1078	-2.37211	-0.407893		0.014996	0.0438503	0.93017
									1079	-2.23587	-0.71907		0.00875514	0.145553	0.858167
									1080	-1.03019	-1.26777		0.116688	0.217666	0.609123
									1081	-2.33968	-1.13302		0.0162518	0.0789403	0.901914
									1082	-2.07089	-0.375672		0.00953916	0.0727076	0.906303
									1083	-2.08119	1.17227		0.0268625	0.424781	0.579617
									1084	-3.80986	0.841596		0.16832	0.0264869	0.772488
									1085	-3.41725	0.651311		0.0288283	0.117896	0.853665
									1086	-3.73665	0.916589		0.16832	0.0264869	0.772488
									1087	-3.78107	-2.3394		0.159678	0.00772755	0.848831
									1088	-3.88892	1.2783		0.183419	0.194622	0.390788
									1089	-3.85153	2.22422		0.506902	0.264253	0.258451
									1090	-1.30469	0.486619		0.0211967	0.0805501	0.919149
									1091	-0.903075	0.415789		0.0238937	0.120213	0.868022
									1092	-0.909645	0.202746		0.0228985	0.140746	0.858957
									1093	-2.76967	-0.144197		0.0311771	0.0239483	0.920577
									1094	-1.8139	2.76085		0.041455	0.330332	0.604178
									1095	-3.01079	2.93594		0.157135	0.630142	0.222905
									1096	-1.13691	0.408409		0.0259185	0.112588	0.886448
									1097	0.679636	1.00653		0.0303463	0.703444	0.273542
									1098	-0.00766406	1.33757		0.0572216	0.341949	0.685687
									1099	-2.83344	-0.629629		0.0124975	0.0302174	0.946249
									1100	-1.50541	3.17414		0.0301273	0.366649	0.625389
									1101	-1.73921	4.5496		0.25859	0.459434	0.218978
									1102	-3.20113	-1.64856		0.0244127	0.0264656	0.952575
									1103	-2.14688	-0.978534		0.0160247	0.151903	0.819991
									1104	1.41933	1.91514		0.0314742	0.634745	0.300519
									1105	-3.23769	-1.61736		0.0244127	0.0264656	0.952575
									1106	-3.29914	1.06788		0.0315968	0.296794	0.653562
									1107	-1.91211	3.08725		0.0520015	0.372933	0.576815
									1108	-2.89519	-3.45937		0.162421	0.0197764	0.821672
									1109	-0.246382	-0.402885		0.0300948	0.0495863	0.92792
									1110	-1.71432	0.836911		0.0258332	0.147898	0.804723
									1111	-1.90853	-1.08571		0.0270043	0.157879	0.750644
									1112	-1.93056	0.71972		0.0201401	0.200643	0.785026
									1113	-2.4546	2.82811		0.0797678	0.379551	0.450444
									1114	-2.28577	-2.9327		0.147884	0.0759002	0.798845
									1115	-1.60176	-3.12817		0.105558	0.323665	0.564128
									1116	-1.71667	-3.31512		0.0590529	0.176268	0.788235
									1117	-1.82778	-3.12844		0.0590529	0.176268	0.788235
									1118	-3.1985	-1.20306		0.0221308	0.0628259	0.893676
									1119	-2.89239	0.763168		0.0159484	0.170177	0.812721
									1120	-1.09212	1.52682		0.133822	0.595312	0.193667
									1121	-0.00511246	0.379001		0.0490119	0.516881	0.414099
									1122	1.43074	1.99981		0.0319922	0.524763	0.41503
									1123	-2.13885	-2.85796		0.0929462	0.0710339	0.847984
									1124	-2.11678	3.1029		0.0559418	0.441744	0.522531
									1125	-2.00636	3.74721		0.255798	0.437018	0.26449
									1126	1.76747	0.156522		0.0663725	0.325789	0.564256
									1127	0.754425	2.00459		0.025999	0.298357	0.711041
									1128	1.37161	3.16004		0.00947058	0.392507	0.616092
									1129	-0.979422	-1.58055		0.122253	0.193687	0.683537
									1130	1.02844	2.39497		0.0155358	0.390932	0.601955
									1131	1.95412	2.78815		0.0596774	0.37867	0.576912
									1132	-1.86	-2.9512		0.0572165	0.120108	0.829734
									1133	-1.43385	-3.31361		0.070026	0.364248	0.562246
									1134	-1.94255	-2.82128		0.157625	0.036252	0.811046
									1135	-2.38009	-4.61101		0.0549843	0.0116743	0.921617
									1136	-3.2208	-1.18587		0.0221308	0.0628259	0.893676
									1137	-3.04708	0.907216		0.0159484	0.170177	0.812721
									1138	-1.92209	-3.6718		0.0679744	0.107749	0.838456
									1139	-0.55091	-3.70241		0.0895663	0.770581	0.135669
									1140	-1.86028	-2.98731		0.0572165	0.120108	0.829734
									1141	-2.47432	-4.69889		0.0549843	0.0116743	0.921617
									1142	-2.03138	-2.79267		0.157625	0.036252	0.811046
									1143	-1.77291	0.986965		0.0796962	0.286255	0.554784
									1144	-0.613875	1.71838		0.0304773	0.402724	0.642752
									1145	-0.0895339	0.369744		0.0273321	0.421804	0.557836
									1146	0.220399	1.98832		0.0435873	0.256773	0.742993
									1147	-1.73871	0.87282		0.0258332	0.147898	0.804723
									1148	-1.56901	3.00086		0.0289516	0.417712	0.561563
									1149	-1.58064	3.3991		0.0411155	0.587677	0.279383
									1150	-1.18646	0.439928		0.0259185	0.112588	0.886448
									1151	-0.219082	0.111371		0.0300279	0.104234	0.905105
									1152	-0.0841092	3.4372		0.0357052	0.805445	0.144461
									1153	-2.79534	-0.747597		0.0094846	0.0351808	0.944858
									1154	-0.167638	1.99344		0.0192497	0.264723	0.756309
									1155	-2.0251	3.13707		0.0520015	0.372933	0.576815
									1156	-0.282773	1.53647		0.0372226	0.261649	0.756189
									1157	-0.136252	-0.240461		0.0300948	0.0495863	0.92792
									1158	0.664289	2.03931		0.025999	0.298357	0.711041
									1159	-2.0552	-1.19155		0.0503376	0.130892	0.814931
									1160	-1.4245	0.500984		0.0211967	0.0805501	0.919149
									1161	-1.63449	2.69056		0.0315792	0.382297	0.661113
									1162	-3.83082	-0.740003		0.0514382	0.0134612	0.922635
									1163	-3.75987	-0.762099		0.0514382	0.0134612	0.922635
									1164	-3.64816	-0.7084		0.05387	0.0150232	0.926589
									1165	4.08821	0.672752		0.144642	0.781213	0.0463928
									1166	4.14683	0.17559		0.0502255	0.855917	0.111497
									1167	-2.03097	3.74339		0.255798	0.437018	0.26449
									1168	-3.5054	3.45576		0.119998	0.622879	0.230612
									1169	-3.90926	2.97208		0.267448	0.571995	0.0981249
									1170	-3.85835	2.95136		0.278392	0.681163	0.0916461
									1171	1.78458	3.16378		0.0246522	0.93251	0.0692316
									1172	1.39985	3.70577		0.0104855	0.941048	0.0731233
									1173	2.21429	0.340838		0.079831	0.911052	0.0259176
									1174	-0.0322617	2.5878		0.0241363	0.798293	0.199039
									1175	0.0875843	2.56335		0.0454264	0.673333	0.296365
									1176	-0.089964	2.43972		0.0241363	0.798293	0.199039
									1177	0.0851637	2.59493		0.0454264	0.673333	0.296365
									1178	0.230804	2.71344		0.0384119	0.344978	0.623055
									1179	3.83226	2.29673		0.0809922	0.748292	0.161536
									1180	4.22681	0.368289		0.0816375	0.900053	0.0347322
									1181	4.22749	0.386461		0.0816375	0.900053	0.0347322
									1182	-3.66506	3.4596		0.119998	0.622879	0.230612
									1183	-3.48942	3.55434		0.300982	0.224157	0.317452
									1184	1.54054	3.73654		0.0104855	0.941048	0.0731233
									1185	1.35895	3.93803		0.00624039	0.826913	0.155619
									1186	0.694468	-1.69759		0.0486617	0.765248	0.263741
									1187	0.511711	-1.93189		0.029653	0.847696	0.116886
									1188	4.09925	0.597261		0.131762	0.830639	0.0322486
									1189	4.21334	0.246704		0.0816375	0.900053	0.0347322
									1190	4.12454	1.51195		0.0438844	0.57545	0.435044
									1191	3.89846	2.05573		0.0689884	0.823067	0.0942133
									1192	-3.6198	3.41239		0.119998	0.622879	0.230612
									1193	-3.87137	2.89292		0.278392	0.681163	0.0916461
									1194	-3.09972	3.45039		0.139123	0.59225	0.264068
									1195	-3.36462	3.47806		0.139123	0.59225	0.264068
									1196	0.289005	2.89743		0.0578864	0.469283	0.463906
									1197	1.45497	3.69502		0.0104855	0.941048	0.0731233
									1198	1.40992	3.15514		0.0114482	0.908801	0.0911235
									1199	1.37106	3.83978		0.00624039	0.826913	0.155619
									1200	0.52352	-1.92241		0.0305148	0.76479	0.25795
									1201	0.525691	-1.87943		0.0305148	0.76479	0.25795
									1202	0.518782	-1.87656		0.0305148	0.76479	0.25795
									1203	-0.0301195	2.46997		0.0241363	0.798293	0.199039
									1204	0.831857	-1.52341		0.0559765	0.635844	0.326418
									1205	0.424117	-1.84765		0.0305148	0.76479	0.25795
									1206	0.515852	-1.82968		0.0305148	0.76479	0.25795
									1207	4.12206	1.58089		0.0438844	0.57545	0.435044
									1208	-1.98419	-2.46237		0.177121	0.0486018	0.784977
									1209	-1.92476	-2.22837		0.177121	0.0486018	0.784977
									1210	-3.44921	-0.315052		0.0718115	0.024966	0.88763
									1211	-2.92076	-4.07138		0.237181	0.00816536	0.753079
									1212	-2.96285	-3.82323		0.237181	0.00816536	0.753079
									1213	-1.86655	-1.89925		0.172878	0.0876068	0.731279
									1214	-3.05684	2.84733		0.268955	0.567163	0.220136
									1215	3.13583	1.50762		0.293985	0.55708	0.0949208
									1216	3.95625	1.92455		0.0543513	0.708817	0.237701
									1217	1.69138	-0.126672		0.105986	0.356447	0.443334
									1218	1.49997	-0.280285		0.187229	0.506397	0.266115
									1219	-1.59825	-0.0604195		0.0177649	0.0662613	0.934234
									1220	3.01775	2.82645		0.110611	0.680188	0.240963
									1221	3.74926	-2.44035		0.470907	0.196922	0.263262
									1222	3.98995	0.189037		0.0436068	0.81167	0.147301
									1223	1.70706	2.80787		0.0596774	0.37867	0.576912
									1224	0.224976	3.00413		0.0444554	0.405993	0.57903
									1225	0.205956	3.62319		0.0240343	0.85379	0.142196
									1226	2.19146	2.73632		0.135327	0.394045	0.38889
									1227	1.35908	3.83225		0.00624039	0.826913	0.155619
									1228	-0.586374	1.73297		0.0304773	0.402724	0.642752
									1229	1.78432	2.89399		0.0651165	0.610805	0.293797
									1230	3.70604	2.1833		0.0809922	0.748292	0.161536
									1231	1.09326	1.94757		0.0186092	0.395856	0.586411
									1232	-0.950548	1.65589		0.0577383	0.407824	0.612756
									1233	1.76603	0.0117603		0.0598942	0.279675	0.632896
									1234	0.197286	-0.557089		0.0643644	0.313684	0.548127
									1235	1.17991	-1.54675		0.0918103	0.634249	0.225335
									1236	1.12669	-1.37115		0.109014	0.630504	0.261146
									1237	-0.13744	1.87308		0.0192497	0.264723	0.756309
									1238	2.26036	0.121376		0.0555734	0.785546	0.115978
									1239	1.17694	-1.69845		0.114487	0.365687	0.563202
									1240	1.19412	-1.63273		0.114487	0.365687	0.563202
									1241	1.9307	0.0484327		0.0598942	0.279675	0.632896
									1242	0.784003	1.86155		0.0201235	0.31891	0.711377
									1243	1.19901	-1.59435		0.114487	0.365687	0.563202
									1244	3.68917	-2.37344		0.470907	0.196922	0.263262
									1245	-3.93868	1.20706		0.583174	0.0293999	0.45187
									1246	-3.68055	0.789347		0.0836679	0.04482	0.834413
									1247	-3.55142	-0.811158		0.0354749	0.0165711	0.936416
									1248	-2.93832	-3.75667		0.162421	0.0197764	0.821672
									1249	4.2228	0.388993		0.0816375	0.900053	0.0347322
									1250	4.21107	0.420563		0.142335	0.790817	0.0440759
									1251	-3.45776	3.49835		0.119998	0.622879	0.230612
									1252	-3.9166	3.00504		0.267448	0.571995	0.0981249
									1253	0.199828	2.90769		0.0578864	0.469283	0.463906
									1254	0.162544	2.91592		0.0578864	0.469283	0.463906
									1255	0.498627	-1.93017		0.029653	0.847696	0.116886
									1256	0.556378	-1.83416		0.0305148	0.76479	0.25795
									1257	3.79649	-2.37723		0.470907	0.196922	0.263262
									1258	3.77679	-2.42839		0.470907	0.196922	0.263262
									1259	4.14002	0.533591		0.142335	0.790817	0.0440759
									1260	4.0779	1.43747		0.169071	0.572271	0.154272
									1261	4.1118	1.51402		0.0438844	0.57545	0.435044
									1262	-2.21619	4.54224		0.126148	0.772288	0.165684
									1263	-2.19394	4.54191		0.126148	0.772288	0.165684
									1264	-2.10766	4.60593		0.126148	0.772288	0.165684
									1265	-3.89417	2.90651		0.217803	0.681779	0.0769479
									1266	-3.87249	2.93298		0.278392	0.681163	0.0916461
									1267	1.50968	3.00615		0.0114482	0.908801	0.0911235
									1268	1.36491	2.45281		0.013968	0.504292	0.502888
									1269	1.27388	2.60727		0.013968	0.504292	0.502888
									1270	1.48667	2.87101		0.0217476	0.764457	0.220992
									1271	1.797	2.96601		0.0246522	0.93251	0.0692316
									1272	0.968121	-4.98312		0.312641	0.64625	0.0450099
									1273	0.94551	-4.993		0.312641	0.64625	0.0450099
									1274	0.956732	-5.02311		0.312641	0.64625	0.0450099
									1275	0.453615	-1.96341		0.029653	0.847696	0.116886
									1276	-0.0804235	2.67297		0.025274	0.68812	0.293092
									1277	0.0357566	2.5799		0.0454264	0.673333	0.296365
									1278	4.15793	1.24764		0.126335	0.497373	0.345553
									1279	-2.2609	3.95775		0.313736	0.300776	0.231033
									1280	1.32796	2.46818		0.013968	0.504292	0.502888
									1281	0.93052	-4.99219		0.312641	0.64625	0.0450099
									1282	-3.10846	-3.74725		0.279615	0.0216622	0.761024

## Sheet: fig6
Please see , OSF website at DOI 10.17605/OSF.IO/DNGV5.
Source data are provided as matlab structure, named as GCmatrixmnonsub_total_384_medial.mat and GCmatrixmnonsub_total_511.mat.

## Sheet: fig7b
fig7	partial corr coeff. Fisher-Z
ON	ACC	0	0.141852	0.141126	0.150745	0	0.0794407	0.161188	0.119452	0.166792	0	0	0	0	0	0	0	0	0	0
	MCC	0.141852	0	0	0.1703	0.097762	0	0	0.407854	0	0	0	0.178193	0.104468	0	0	0	0	0	0
	PCC	0.141126	0	0	0	0	0.0771049	0	0.429477	0	0	0.0611041	0	0	0.111661	0	0	0	0.0646981	0
	AG/SMG	0.150745	0.1703	0	0	0	0.325152	0.069441	0	0	0	0	0	0	0.0509674	0.0584383	0	0	0	0
	STG	0	0.097762	0	0	0	0	0	0	0.113665	0	0	0	0	0	0	0	0	0	0
	MTG	0.0794407	0	0.0771049	0.325152	0	0	0.0852189	0	0	0	0	0.0747179	0	0	0.11536	0.0828009	0	0	0
	STS	0.161188	0	0	0.069441	0	0.0852189	0	0	0	0.0504972	0	0.063432	0	0	0	0	0	0	0
	PreCuneus	0.119452	0.407854	0.429477	0	0	0	0	0	0	0	0.0848842	0.0921634	0	0	0	0	0	0	0.0819113
	MFG	0.166792	0	0	0	0.113665	0	0	0	0	0	0.669535	0	0	0	0	0	0	0.111142	0
	Insula	0	0	0	0	0	0	0.0504972	0	0	0	0.47196	0	0.264514	0.07363	0	0	0	0.139053	0.150781
	PreCG	0	0	0.0611041	0	0	0	0	0.0848842	0.669535	0.47196	0	0	0	0.0611062	0	0	0.108652	0	0
	PostCG	0	0.178193	0	0	0	0.0747179	0.063432	0.0921634	0	0	0	0	0.254975	0	0	0	0	0.0516056	0
	SPL	0	0.104468	0	0	0	0	0	0	0	0.264514	0	0.254975	0	0.158958	0	0	0	0	0
	FG	0	0	0.111661	0.0509674	0	0	0	0	0	0.07363	0.0611062	0	0.158958	0	0	0	0.208139	0	0.0672744
	Thalamus	0	0	0	0.0584383	0	0.11536	0	0	0	0	0	0	0	0	0	0.177362	0.144015	0	0
	IFG	0	0	0	0	0	0.0828009	0	0	0	0	0	0	0	0	0.177362	0	0.380977	0	0.275508
	ITG	0	0	0	0	0	0	0	0	0	0	0.108652	0	0	0.208139	0.144015	0.380977	0	0.0850848	0
	OFC	0	0	0.0646981	0	0	0	0	0	0.111142	0.139053	0	0.0516056	0	0	0	0	0.0850848	0	0.367188
	SFG	0	0	0	0	0	0	0	0.0819113	0	0.150781	0	0	0	0.0672744	0	0.275508	0	0.367188	0
	ACC	0	0.115587	0.161898	0.135	0	0	0.181383	0.140835	0.117938	0	0	0	0	0	0	0	0	0	0
OFF	MCC	0.115587	0	0	0.13664	0.13986	0	0	0.380076	0	0	0	0.0959742	0.0577541	0	0	0	0	0	0
	PCC	0.161898	0	0	0	0	0.126522	0	0.375607	0	0	0	0.071292	0	0.0633255	0	0	0	0	0
	AG/SMG	0.135	0.13664	0	0	0.0970631	0.298163	0.0779858	0	0	0	0	0.0561417	0	0	0.186323	0	0.0707136	0.0517145	0
	STG	0	0.13986	0	0.0970631	0	0	0	0	0.116513	0	0	0.0604957	0	0	0	0	0	0	0.0878261
	MTG	0	0	0.126522	0.298163	0	0	0.122737	0	0	0	0	0.0682535	0	0	0	0.0825975	0.0661102	0	0
	STS	0.181383	0	0	0.0779858	0	0.122737	0	0	0	0	0	0	0	0	0	0	0	0	0.0855413
	PreCuneus	0.140835	0.380076	0.375607	0	0	0	0	0	0	0.0559478	0.10863	0.0874385	0	0	0	0	0.141695	0	0
	MFG	0.117938	0	0	0	0.116513	0	0	0	0	0	0.671438	0	0	0	0	0	0	0.119989	0
	Insula	0	0	0	0	0	0	0	0.0559478	0	0	0.421906	0	0.26052	0.164532	0	0	0	0.0861615	0.121027
	PreCG	0	0	0	0	0	0	0	0.10863	0.671438	0.421906	0	0	0	0.0622362	0	0	0.0834788	0	0
	PostCG	0	0.0959742	0.071292	0.0561417	0.0604957	0.0682535	0	0.0874385	0	0	0	0	0.322782	0	0.082435	0	0	0	0
	SPL	0	0.0577541	0	0	0	0	0	0	0	0.26052	0	0.322782	0	0.132977	0.0516423	0	0	0	0
	FG	0	0	0.0633255	0	0	0	0	0	0	0.164532	0.0622362	0	0.132977	0	0	0.0537784	0.298754	0	0
	Thalamus	0	0	0	0.186323	0	0	0	0	0	0	0	0.082435	0.0516423	0	0	0.181755	0.214411	0	0
	IFG	0	0	0	0	0	0.0825975	0	0	0	0	0	0	0	0.0537784	0.181755	0	0.325511	0	0.275317
	ITG	0	0	0	0.0707136	0	0.0661102	0	0.141695	0	0	0.0834788	0	0	0.298754	0.214411	0.325511	0	0.074464	0
	OFC	0	0	0	0.0517145	0	0	0	0	0.119989	0.0861615	0	0	0	0	0	0	0.074464	0	0.36014
	SFG	0	0	0	0	0.0878261	0	0.0855413	0	0	0.121027	0	0	0	0	0	0.275317	0	0.36014	0

## Sheet: fig7c
	partial corr coeff. Fisher-Z
Med-Lat stim.	ACC	0	0	0	0	0	0	0	0	0.116076	0	0	0	0	0	0	0	0	0	0
esON	PCC	0	0	0	0	0	0	0.139212	0	-0.173426	0	0	0	0	0	0	0	0	0	0
	SPL	0	0	0	0	0	-0.155063	0	0	0	0	0	0	0	0	0	0	0	0	0
	FG	0	0	0	0	0	0	0	0	0	0	0	0	0	0	0	0	0	0	0
	ITG	0	0	0	0	0	0	0	0	0	0	0	0	0	0	0	0	0	0	0
	MCC	0	0	-0.155063	0	0	0	0	0	0	0	0	0	0	0	0	0	0	0	0
	Insula	0	0.139212	0	0	0	0	0	0	0	0	0	0	0	0	0	0	-0.196196	0	0
	PreCG	0	0	0	0	0	0	0	0	0	0	0	0.260709	0	0	0	0	0	0	0
	MTG	0.116076	-0.173426	0	0	0	0	0	0	0	0	0	0	0	0	0	0	0	0	0
	STS	0	0	0	0	0	0	0	0	0	0	0	0	0	0	0	0	0	0	0
	MFG	0	0	0	0	0	0	0	0	0	0	0	0	0	0	0	0	0	0	0
	PostCG	0	0	0	0	0	0	0	0.260709	0	0	0	0	0	0	0	-0.143732	0	0	0
	AG/SMG	0	0	0	0	0	0	0	0	0	0	0	0	0	0	0	0	0	0	0
	Thalamus	0	0	0	0	0	0	0	0	0	0	0	0	0	0	0	0	0	0	0
	SFG	0	0	0	0	0	0	0	0	0	0	0	0	0	0	0	0	-0.192334	0	0
	STG	0	0	0	0	0	0	0	0	0	0	0	-0.143732	0	0	0	0	0	0	0
	PreCuneus	0	0	0	0	0	0	-0.196196	0	0	0	0	0	0	0	-0.192334	0	0	0	0
	IFG	0	0	0	0	0	0	0	0	0	0	0	0	0	0	0	0	0	0	0
	OFC	0	0	0	0	0	0	0	0	0	0	0	0	0	0	0	0	0	0	0
		ACC	PCC	SPL	FG	ITG	MCC	insula	PreCG	MTG	STS	MFG	PostCG	AG/SMG	Thalamus	SFG	STG	Precuneus	IFG	OFC

[truncated: 13 more sheets: S2, S3a, S3b, S4a, S4b, S5, S6, S7, S8, S9, S10, S11, S12]
